# Supplementary material for: PPARD May Play a Protective Role against the Development of Schizophrenia
Source: PPAR Res. 2020 Aug 7;2020:3480412. doi: 10.1155/2020/3480412 (PMC7428834; doi:10.1155/2020/3480412)
Supplement: Supplementary Materials — | Reference for Figure 2 and reference for Figure 3. [file 3480412.f1.xlsx]

## Sheet: Ref 4 Fig 2
Relation Name	Sentence	TextRef	Title	DOI	PMID
negative Expression: PPARD ---| IL1B	Peroxisome proliferator-activated receptor-β/δ agonists and Peroxisome proliferator-activated receptorβ/δ adenovirus down-regulate TNF-α, IL-1β and IL-6 gene expression .	info:doi/10.1016/j.ejmhg.2017.09.005#body:86	Genotyping of PPAR-γ gene polymorphism in Egyptian neonates affected with sepsis disease and its severity	10.1016/j.ejmhg.2017.09.005	771
negative Expression: PPARD ---| IL1B	Other peroxisome proliferator activated receptorδ ligands have been shown to inhibit cytokine-induced expression of VCAM-1 in endothelial cells and to suppress expression of MCP-1 and interleukin-1β in bone marrow-derived macrophages.	info:doi/10.2353/ajpath.2010.091010#body:212	Peroxisome Proliferator-Activated Receptor δ Regulates Inflammation via NF-κB Signaling in Polymicrobial Sepsis	10.2353/ajpath.2010.091010
negative Expression: PPARD ---| IL1B	Similarly, Peroxisome proliferator-activated receptorδ ligands have also been shown to suppress cardiac hypertrophy by inhibiting the expression of inflammatory genes such as interferon-γ, tumor necrosis factor-α, iNOS, interleukin-1β and cyclooxygenase .	info:pmid/20643208#body:244	Multifarious molecular signaling cascades of cardiac hypertrophy: Can the muddy waters be cleared?	10.1016/j.phrs.2010.07.003	20643208
negative Expression: PPARD ---| IL1B	We have previously shown that Peroxisome proliferator-activated receptord regulates the expression of the cytokine IL-1ß and ligand-bound Peroxisome proliferator-activated receptord releases the transcriptional repressor BCL-6 to repress the expression of chemokines such as MCP-1.	info:pmid/18337509#body:135	PPARdelta regulates multiple proinflammatory pathways to suppress atherosclerosis.		18337509
negative Expression: PPARD ---| IL1B	... manner.10,25,39 In contrast, little is known about the antiinflammatory activity of peroxisome proliferator-activated receptorδ, except for a single report indicating that peroxisome proliferator-activated receptorδ regulates MCP-1, MCP-3, and interleukin-1β levels in vascular lesions by physically associating or dissociating with antiinflammatory BCL-6, depending on the availability of the l…	info:pmid/18007025#body:228	Transforming growth factor-beta1 is a molecular target for the peroxisome proliferator-activated receptor delta.		18007025
negative Expression: PPARD ---| IL1B	... peroxisome proliferator-activated receptor-δ-overexpressing macrophages and peroxisome proliferator-activated receptor-δ-/- macrophages suggest that peroxisome proliferator-activated receptor-δ is proinflammatory, treatment with a synthetic peroxisome proliferator-activated receptor-δ ligand decreased the expression of inflammatory molecules like MCP-1 and interleukin-1β.196 In addition, pero…	info:pmid/16239592#body:151	Obesity, peroxisome proliferator-activated receptor, and atherosclerosis in type 2 diabetes.		16239592
negative Expression: PPARD ---| IL1B	Peroxisome proliferator-activated receptorδ agonist GW501516 inhibited activation of the inflammasome and reduced IL-1β levels.	info:pmid/29358945#cont:194	Peroxisome Proliferator-Activated Receptors Associated with Nonalcoholic Fatty Liver Disease	10.1155/2017/6561701	29358945
negative Expression: PPARD ---| IL1B	We found that activation of PPARδ by GW501516 inhibited cell migration and interleukin-1β expression in vascular smooth muscle cells treated with H2O2 in a TSP-1-dependent manner.	info:pmid/29408825#cont:501	Ligand-activated peroxisome proliferator-activated receptor δattenuates vascular oxidative stress by inhibiting thrombospondin-1 expression	10.1159/000486570	29408825
negative Expression: PPARD ---| IL1B	In agreement, our data showed that pretreatment of Peroxisome proliferator-activated receptor-ß agonist GW0742 doses-dependently reduced the level of NF-¿B as well as inflammatory cytokines TNF-a, interleukin-1ß, and IL-6, while increased the level of IL-10 which, as an inhibitory cytokine, can inhibit the increase of interleukin-1, IL-6, and TNF-a [39, 40] and reduce cerebral ischemic injury [39…	info:pmid/23056034#cont:366	Modulation of preactivation of PPAR-ß on memory and learning dysfunction and inflammatory response in the hippocampus in rats exposed to global cerebral ischemia/reperfusion	10.1155/2012/209794	23056034
negative Expression: PPARD ---| IL1B	In the direct interaction model, Peroxisome proliferator-activated receptor-β may be actively exported from the nucleus into the cytosol by interaction with NF-κB, leading to an alteration in the expression of proinflammatory genes such as IL-6, iNOS and IL-1β in human microglia.	info:pmid/22528839#cont:238	Gemfibrozil, a lipid lowering drug, inhibits the activation of primary human microglia via peroxisome proliferator-activated receptor β	10.1007/s11064-012-0781-6	22528839
negative Expression: PPARD ---| IL1B	In particular, it has been reported that peroxisome proliferator-activated receptor-β/δ ligands can inhibit the expression of various proinflammatory cytokines, such as TNF-α and interleukin-1β, vascular cell adhesion molecule-1, platelet-activating factor receptor, and cyclooxygenase 2 generation [8].	info:pmid/22131647#cont:36	Emerging role of PPAR-β/δ in inflammatory process associated to experimental periodontitis	10.1155/2011/787159	22131647
negative Expression: PPARD ---| IL1B	Peroxisome proliferator-activated receptor-β/δ agonist GW501516 and Peroxisome proliferator-activated receptorβ/δ adenovirus down-regulate TNF-α, interleukin-1β and IL-6 gene expression	info:doi/10.3760/cma.j.issn.0366-6999.20132972#cont:232	Effects of peroxisome proliferator-activated receptor-β/δ on sepsis induced acute lung injury	10.3760/cma.j.issn.0366-6999.20132972
negative Expression: PPARD ---| IL1B	GW501516 and overexpression of Peroxisome proliferator-activated receptorβ/δ inhibit gene expression of TNF-α, interleukin-1β and IL-6 in rat alveolar macrophages.	info:doi/10.3760/cma.j.issn.0366-6999.20132972#cont:260	Effects of peroxisome proliferator-activated receptor-β/δ on sepsis induced acute lung injury	10.3760/cma.j.issn.0366-6999.20132972
negative Expression: PPARD ---| IL1B	A, B and C: Peroxisome proliferator-activated receptorβ/δ adenovirus affect the mRNA levels of TNF-α, interleukin-1β, and IL-6 in Ams.	info:doi/10.3760/cma.j.issn.0366-6999.20132972#cont:261	Effects of peroxisome proliferator-activated receptor-β/δ on sepsis induced acute lung injury	10.3760/cma.j.issn.0366-6999.20132972
negative Expression: PPARD ---| IL1B	In the in vitro experiments, we treated alveolar macrophages with GW501516 and Peroxisome proliferator-activated receptorβ/δ adenovirus, both of which inhibit the gene expression of TNF-α, interleukin-1β, and IL-6 triggered by LPS.	info:doi/10.3760/cma.j.issn.0366-6999.20132972#cont:335	Effects of peroxisome proliferator-activated receptor-β/δ on sepsis induced acute lung injury	10.3760/cma.j.issn.0366-6999.20132972
negative Expression: PPARD ---| IL1B	peroxisome proliferator-activated receptorβ activation resulted in a reduction in cerulein-induced TNF-α and interleukin-1β expression and neutrophil infiltration in the pancreas.	info:pmid/24987006#cont:1456	Physiological functions of peroxisome proliferator-activated receptor β	10.1152/physrev.00027.2013	24987006
negative Expression: PPARD ---| IL1B	The presence of the peroxisome proliferator-activated receptorβ/δ agonist stimulated mRNA expression of LIF, interleukin-1β and IL-8 and decreased the expression of IL-6.	info:pmid/31158734#abs:9	PPARβ/δ ligands regulate the expression of immune response mediators in the porcine endometrium - An in vitro study.	10.1016/j.theriogenology.2019.05.02210.1016/j.theriogenology.2019.05.022	31158734
negative Expression: PPARD ---| IL1B	We have reported previously that peroxisomal proliferator-activated receptorδ activation prevents the radiation-induced increase in IL-1β mRNA and ERK phosphorylation in BV2 microglia cells in vitro .	info:pmid/23499837#body:90	The PPARδ agonist GW0742 inhibits neuroinflammation, but does not restore neurogenesis or prevent early delayed hippocampal-dependent cognitive impairment after whole-brain irradiation	10.1016/j.freeradbiomed.2013.03.002	23499837
negative Expression: PPARD ---| IL1B	In vitro, GW501516 and over-expression of PPARβ/δ attenuated gene expression of TNF-α, interleukin-1β and IL-6 in alveolar macrophages.	info:doi/10.3760/cma.j.issn.0366-6999.20132972#cont:23	Effects of peroxisome proliferator-activated receptor-β/δ on sepsis induced acute lung injury	10.3760/cma.j.issn.0366-6999.20132972
negative Expression: PPARD ---| IL1B	Figures 4A, 4B, and 4C show that over-expression of Peroxisome proliferator-activated receptorβ/δ reduced the expression of TNF-α, interleukin-1β and IL-6 mRNA in AMs.	info:doi/10.3760/cma.j.issn.0366-6999.20132972#cont:235	Effects of peroxisome proliferator-activated receptor-β/δ on sepsis induced acute lung injury	10.3760/cma.j.issn.0366-6999.20132972
negative Expression: PPARD ---| IL1B	In vitro, GW501516 and over-expression of PPARβ/δ attenuated gene expression of TNF-α, interleukin-1β and IL-6 in alveolar macrophages.	info:pmid/24890166#abs:17	Effects of peroxisome proliferator-activated receptor-β/δ on sepsis induced acute lung injury.		24890166
negative Expression: PPARD ---| IL1B	Moreover, over-expression of PPARβ in RAW mouse macrophages increased the expression of MCP-1, MCP-3, MIP-1β, IL-1β and MMP-9 compared to control cells, suggesting that PPARβ may also exert pro-inflammatory properties .	info:pmid/28011212#body:54	PPARβ in macrophages and atherosclerosis	10.1016/j.biochi.2016.12.008	28011212
negative Expression: PPARD ---| ACAN	peroxisome proliferator-activated receptorβ/δ activation by GW501516 increased expression of several proteases (MMP2, MMP3 and ADAMTS2) in murine chondrocytes and increased aggrecan degradation and GAG release in knee joint explants.	info:pmid/27215642#cont:201	Cellular ageing mechanisms in osteoarthritis	10.1007/s00335-016-9641-z	27215642
negative Expression: PPARD ---| ACAN	In vitro, PPARδ activation by GW501516 resulted in increased expression of several proteases in chondrocytes, as well as aggrecan degradation and glycosaminoglycan release in knee joint explants.	info:pmid/25331977#abs:8	Peroxisome proliferator-activated receptor δ promotes the progression of posttraumatic osteoarthritis in a mouse model.	10.1002/art.3891510.1002/art.38915	25331977
negative Expression: PPARD ---| CNR1	In fact, ajulemic acid ( ), 2-arachidonoylglycerol metabolites ( ) and Palmitoylethanolamide ( ) have all been shown not to activate Peroxisome proliferator-activated receptorδ . reported that OEA enhances the transcriptional activity of Peroxisome proliferator-activated receptorδ. showed that silencing Peroxisome proliferator-activated receptorδ by RNA interference significantly increased CB 1 r…	info:pmid/19833407#body:75	Cannabinoid activation of peroxisome proliferator-activated receptors: Potential for modulation of inflammatory disease	10.1016/j.imbio.2009.09.007	19833407
negative Expression: PPARD ---| CNR1	Studies showed that silencing peroxisome proliferator-activated receptor-β/δ by RNA interference significantly increased CB1 receptor expression, and conversely that overexpression of peroxisome proliferator-activated receptor-β/δ significantly reduced CB1 receptor expression, although the physiological relevance of this is unclear .	info:pmid/19646659#body:133	The role of herbal PPAR modulators in the treatment of cardiometabolic syndrome	10.1016/j.phrs.2009.03.020	19646659
negative Expression: PPARD ---| CNR1	Although understanding the physiological meaning of these findings will need further studies, this study indicates that high-fat-diet-induced hypertrophy of adipocytes is associated with increased CB1 receptor expression which is regulated by peroxisome proliferator-activated receptor-δ.	info:pmid/19285260#body:130	The role of the endocannabinoid system in lipogenesis and fatty acid metabolism	10.1016/j.beem.2008.10.002	19285260
negative Expression: PPARD ---| CNR1	In fact, there is evidence that endocannabinoid production in white adipocytes is under the negative control of insulin (via stimulation of Faah expression) ( ), PPARγ, and leptin ( ), whereas CB1 expression is downregulated by PPARδ, after exercise in rats ( ), and by PPARγ ( ).	info:pmid/23562074#body:61	The Endocannabinoid System in Energy Homeostasis and the Etiopathology of Metabolic Disorders	10.1016/j.cmet.2013.03.001	23562074
negative Expression: PPARD ---| CNR1	CB1 receptor expression and adipocyte differentiation were directly regulated by PPAR-delta.	info:pmid/17223076#abs:6	Exercise reduces adipose tissue via cannabinoid receptor type 1 which is regulated by peroxisome proliferator-activated receptor-delta.	10.1016/j.bbrc.2006.12.213	17223076
negative Expression: PPARD ---| CNR1	Furthermore, selective silencing of PPAR-delta by RNA interference in 3T3-L1-preadipocyte cells significantly increased CB1 expression from 1.00+/-0.06 (n=3) to 1.91+/-0.06 (n=3; p<0.01) and increased adipocyte differentiation, whereas adenovirus-mediated overexpression of PPAR-delta significantly reduced CB1 expression to 0.39+/-0.03 (n=3; p<0.01) and reduced adipocyte differentiation.	info:pmid/17223076#abs:8	Exercise reduces adipose tissue via cannabinoid receptor type 1 which is regulated by peroxisome proliferator-activated receptor-delta.	10.1016/j.bbrc.2006.12.213	17223076
negative Expression: PPARD ---| CNR1	The study indicates that high-fat diet-induced hypertrophy of adipocytes is associated with increased CB1 receptor expression which is directly regulated by PPAR-delta.	info:pmid/17223076#abs:10	Exercise reduces adipose tissue via cannabinoid receptor type 1 which is regulated by peroxisome proliferator-activated receptor-delta.	10.1016/j.bbrc.2006.12.213	17223076
negative Expression: PPARD ---| CNR1	Exercise reduces adipose tissue via cannabinoid receptor type 1 which is regulated by peroxisome proliferator-activated receptor-delta.	info:pmid/17223076#title:1	Exercise reduces adipose tissue via cannabinoid receptor type 1 which is regulated by peroxisome proliferator-activated receptor-delta.	10.1016/j.bbrc.2006.12.213	17223076
negative Expression: PPARD ---| CNR1	Science 296:678–682 Yan ZC, Liu DY, Zhang LL et al (2007) Exercise reduces adipose tissue via cannabinoid receptor type 1 which is regulated by peroxisome proliferator-activated receptor-delta.	info:pmid/21484568#cont:1028	Cannabinoids and endocannabinoids in metabolic disorders with focus on diabetes	10.1007/978-3-642-17214-4_4	21484568
negative Expression: PPARD ---| CNR1	Furthermore, it was recently reported that CNR1 is also regulated by PPARd, thus making the picture even more complex (36).	info:pmid/17785353#body:272	The endogenous cannabinoid system stimulates glucose uptake in human fat cells via phosphatidylinositol 3-kinase and calcium-dependent mechanisms.		17785353
negative Expression: PPARD ---| CNR1	PPARd activation in adipose tissue leads to enhanced fatty acid oxidation, improved lipid profile, and increased CB1 expression (25), as well as improved glucose metabolism (43).	info:pmid/23238297#cont:289	Telmisartan improves insulin resistance of skeletal muscle through peroxisome proliferator-activated receptor-d activation	10.2337/db12-0570	23238297
negative Expression: PPARD ---| CNR1	In addition, silencing peroxisome proliferator-activated receptor-δ by RNA interference increased CB1 receptor expression, while over-expression of peroxisome proliferator-activated receptor-δ significantly reduced CB1 receptor expression.	info:pmid/19285260#body:129	The role of the endocannabinoid system in lipogenesis and fatty acid metabolism	10.1016/j.beem.2008.10.002	19285260
negative Expression: PPARD ---| CNR1		Admin imported
Regulation: PPARD ---> schizophrenia	Conclusions: The present results suggest that the PPARD gene may contribute to the etiology of schizophrenia, but not be involved in above three negative symptoms in Chinese population.	info:doi/10.1016/j.schres.2007.12.348#body:13	281 - Association of polymorphism of PPARD gene with schizophrenia in Chinese Han population	10.1016/j.schres.2007.12.348
Regulation: PPARD ---> schizophrenia		Admin imported
positive Regulation: IL1B --+> schizophrenia	A lack in the interleukin-1β and IL-1RA balance after a perinatal infection due to the presence of a particular genetic background, could influence susceptibility to schizophrenia.	info:doi/10.1016/S0022-3956(03)00072-4#body:81	Association between IL-1β -511C/T and IL-1RA (86bp) n repeats polymorphisms and schizophrenia	10.1016/S0022-3956(03)00072-4
positive Regulation: IL1B --+> schizophrenia	It was hypothesized that if the monocyte-T-lymphocyte hypothesis of schizophrenia was correct, then increased IL-1β and TNF-α secretion from monocytes would be found in schizophrenia and treatment with neuroleptics might have immunosuppressive effects.	info:pmid/11439237#body:19	Neuroleptics normalize increased release of interleukin-1β and tumor necrosis factor-α from monocytes in schizophrenia	10.1016/S0920-9964(00)00156-0	11439237
positive Regulation: IL1B --+> schizophrenia	Moderate and consistently positive associations were found in the rs16944 and rs1143634 polymorphisms of the IL1B gene, which indicate that the IL1B gene or the Interleukin-1 Gene Complex may play a moderate role in the etiology of schizophrenia in the Caucasian population.	info:pmid/20347268#body:93	Convergent Evidence Shows a Positive Association of Interleukin-1 Gene Complex Locus with Susceptibility to Schizophrenia in the Caucasian population	10.1016/j.schres.2010.02.1031	20347268
positive Regulation: IL1B --+> schizophrenia	Second, because the genetic background of the offspring is similar to that of the mother, IL1B may be overexpressed in the brain and peripheral blood of the offspring in response to infections, inflammation, or stress, resulting in an increased lifetime risk of developing schizophrenia.	info:pmid/22804923#body:126	Haplotypes in the expression quantitative trait locus of interleukin-1β gene are associated with schizophrenia	10.1016/j.schres.2012.06.031	22804923
positive Regulation: IL1B --+> schizophrenia	Our findings in the present study further indicated that IL-1β gene polymorphism may influence the severity of smoking addiction in patients with schizophrenia through its immunoregulatory effects, suggesting a novel mechanism for severity of nicotine dependence involving immune modulation via the IL-1 pathway.	info:pmid/25858413#body:137	A functional polymorphism in the interleukin-1beta and severity of nicotine dependence in male schizophrenia: A case-control study	10.1016/j.jpsychires.2015.03.015	25858413
positive Regulation: IL1B --+> schizophrenia	Hence, we postulate that the IL-1β -511C allele could contribute to individual differences in IL-1β production and hence to smoking-induced reward and smoking severity in schizophrenia.	info:pmid/25858413#body:140	A functional polymorphism in the interleukin-1beta and severity of nicotine dependence in male schizophrenia: A case-control study	10.1016/j.jpsychires.2015.03.015	25858413
positive Regulation: IL1B --+> schizophrenia	The study suggests the IL1B gene or the IL1 gene complex may play a moderate role in the etiology of schizophrenia in the Caucasian population ( ).	info:pmid/26481614#body:60	Association study of functional polymorphisms in interleukins and interleukin receptors genes: IL1A, IL1B, IL1RN, IL6, IL6R, IL10, IL10RA and TGFB1 in schizophrenia in Polish population	10.1016/j.schres.2015.10.008	26481614
positive Regulation: IL1B --+> schizophrenia	Meta-analysis conducted by Xu and He (2010) suggests the IL1B gene or the Interleukin1 gene complex may play a moderate role in the etiology of schizophrenia in the Caucasian population.	info:pmid/28083609#cont:50	An Association Between Functional Polymorphisms of the Interleukin 1 Gene Complex and Schizophrenia Using Transmission Disequilibrium Test	10.1007/s00005-016-0434-6	28083609
positive Regulation: IL1B --+> schizophrenia	The study suggests the IL1B gene or the Interleukin1 gene complex may play a moderate role in the etiology of schizophrenia in the Caucasian population (Xu and He 2010).	info:pmid/28083609#cont:203	An Association Between Functional Polymorphisms of the Interleukin 1 Gene Complex and Schizophrenia Using Transmission Disequilibrium Test	10.1007/s00005-016-0434-6	28083609
positive Regulation: IL1B --+> schizophrenia	Although our male sample was not large enough to detect a small relative risk, our data suggest that susceptibility to schizophrenia is more influenced by the IL-1β gene variation in females.	info:pmid/21843369#cont:798	Possible association between Interleukin-1beta gene and schizophrenia in a Japanese population	10.1186/1744-9081-7-35	21843369
positive Regulation: IL1B --+> schizophrenia	In our population, there is no evidence that the IL1 beta gene is involved in schizophrenia.	info:pmid/9323321#abs:9	Detection of two new polymorphic sites in the human interleukin-1 beta gene: lack of association with schizophrenia in a French population.		9323321
positive Regulation: IL1B --+> schizophrenia	Interleukin-1beta (IL-1beta) gene and increased risk for the depressive symptom-dimension in schizophrenia spectrum disorders.	info:pmid/14681906#title:1	Interleukin-1beta (IL-1beta) gene and increased risk for the depressive symptom-dimension in schizophrenia spectrum disorders.	10.1002/ajmg.b.20074	14681906
positive Regulation: IL1B --+> schizophrenia	Our study suggests the IL1B gene or the Interleukin-1 gene complex may play a moderate role in the etiology of schizophrenia in the Caucasian population.	info:pmid/20347268#abs:7	Convergent evidence shows a positive association of interleukin-1 gene complex locus with susceptibility to schizophrenia in the Caucasian population.	10.1016/j.schres.2010.02.103110.1016/j.schres.2010.02.1031	20347268
positive Regulation: IL1B --+> schizophrenia	Growing evidence suggest that interleukin-1beta (IL-1B) and interleukin-1 receptor antagonist (IL-1RN) are involved in the pathogenesis of schizophrenia.	info:pmid/23388595#abs:1	[The association study of interleukin-1beta and interleukin-1 receptor antagonist and clinical symptoms of schizophrenia].		23388595
positive Regulation: IL1B --+> schizophrenia	It has been established that cytokines play a critical role in the regulation of the CNS and recent studies have suggested that dysfunctions of both pro-inflammatory (IL-1beta, IL-6, and TNF-alpha) and anti-inflammatory (IL-1RA and IL-10) cytokines could be involved in the pathophysiology of schizophrenia.	info:pmid/14563376#abs:1	Association between IL-1beta -511C/T and IL-1RA (86bp)n repeats polymorphisms and schizophrenia.		14563376
positive Regulation: IL1B --+> schizophrenia		Admin imported
positive Regulation: IL1B --+> schizophrenia	Our migration assay results showed that IL-1β-stimulated Schizophrenia astrocytes triggered a weaker migratory response compared to CTRL cells by attracting significantly lower number of Treg cells in the assay setup ( E).	info:pmid/32109548#body:180	Decreased IL-1β-induced CCL20 response in human iPSC-astrocytes in schizophrenia: Potential attenuating effects on recruitment of regulatory T cells	10.1016/j.bbi.2020.02.008	32109548
negative Regulation: TXNIP ---| schizophrenia	Based on the results derived from microarray data, we focused on the tumor suppressor genes TXNIP (thioredoxin-interacting protein) and AF1q (ALL1-fused gene), which differentially down-regulated in patients with schizophrenia compared with healthy controls.	info:pmid/27510506#cont:42	The Interaction of TXNIP and AFq1 Genes Increases the Susceptibility of Schizophrenia	10.1007/s12035-016-9954-7	27510506
negative Regulation: TXNIP ---| schizophrenia	The Interaction of TXNIP and AFq1 Genes Increases the Susceptibility of Schizophrenia.	info:pmid/27510506#title:1	The Interaction of TXNIP and AFq1 Genes Increases the Susceptibility of Schizophrenia.	10.1007/s12035-016-9954-710.1007/s12035-016-9954-7	27510506
positive Regulation: CNR1 --+> schizophrenia	Those results suggest that the use of cannabis in association with specific CNR1 genotypes can contribute to alterations in white matter and cognitive deficits in a subgroup of schizophrenic patients, which supports the hypothesis that both genetic and environmental factors could work together to determine the phenotypic expression in patients with schizophrenia.	info:pmid/30026022#body:211	The endocannabinoid system in mental disorders: Evidence from human brain studies	10.1016/j.bcp.2018.07.009	30026022
positive Regulation: CNR1 --+> schizophrenia	Several papers suggest that changes in CB1 receptors may be involved in schizophrenia. reported that binding of [ 3 H]CP55940 to cannabinoid CB1 receptors in the dorso-lateral prefrontal cortex of schizophrenic patients was higher than in controls, independently of recent ingestion of cannabis.	info:pmid/20353783#body:92	The endocannabinoid system and psychiatric disorders	10.1016/j.expneurol.2010.03.018	20353783
positive Regulation: CNR1 --+> schizophrenia	Therefore changes in CB1 receptors in the anterior cingulate cortex might well be involved in schizophrenia, particularly in relation to negative/cognitive symptoms.	info:pmid/20353783#body:100	The endocannabinoid system and psychiatric disorders	10.1016/j.expneurol.2010.03.018	20353783
positive Regulation: CNR1 --+> schizophrenia	These findings indicate that CB1 gene disruption dramatically alters the behavioral effects of the N-methyl- d-aspartate antagonist PCP, suggesting that the CB1 receptor is involved in schizophrenia.	info:pmid/20353783#body:126	The endocannabinoid system and psychiatric disorders	10.1016/j.expneurol.2010.03.018	20353783
positive Regulation: CNR1 --+> schizophrenia	cannabinoid type 1 receptor agonism with Δ-9-THC (the main psychoactive component of cannabis) produces schizophrenia-like positive and negative symptoms in healthy individuals and exacerbates both positive and negative symptoms in patients with schizophrenia ( ).	info:pmid/21029743#body:118	Effects of cannabinoid CB 1 receptor agonism and antagonism on SKF81297-induced dyskinesia and haloperidol-induced dystonia in Cebus apella monkeys	10.1016/j.neuropharm.2010.10.014	21029743
positive Regulation: CNR1 --+> schizophrenia	We also suggest an endogenous hypothesis according to which brain cannabinoid receptor (CB1) dysfunction may contribute to the pathophysiology of psychosis and/or schizophrenia, and further, that the putative CB1 receptor dysfunction maybe unrelated to the consumption of cannabinoid compounds.	info:doi/10.1016/S0074-7742(06)78010-2#body:9	Cannabinoids and Psychosis	10.1016/S0074-7742(06)78010-2
positive Regulation: CNR1 --+> schizophrenia	A recent study examined a slightly different hypothesis that CNR1 polymorphisms contribute to the development of schizophrenia in the context of heavy cannabis use ( ).	info:doi/10.1016/j.neuroscience.2011.11.020#body:447	Contributions of endocannabinoid signaling to psychiatric disorders in humans: genetic and biochemical evidence	10.1016/j.neuroscience.2011.11.020
positive Regulation: CNR1 --+> schizophrenia	We also suggest an endogenous hypothesis according to which brain cannabinoid receptor (CB1) dysfunction may contribute to the pathophysiology of psychosis and/or schizophrenia, and further, that the putative CB1 receptor dysfunction maybe unrelated to the consumption of cannabinoid compounds.	info:pmid/17349865#body:9	Cannabinoids and Psychosis	10.1016/S0074-7742(06)78010-2	17349865
positive Regulation: CNR1 --+> schizophrenia	Recently, a SNP in CNR1 (rs12720071) was found to moderate the impact of cannabis use on white matter volumes and cognitive impairment in schizophrenia patients, also suggesting gene-environment interaction ( ).	info:pmid/24309088#body:81	Cannabidiol as a potential treatment for psychosis	10.1016/j.euroneuro.2013.11.002	24309088
positive Regulation: CNR1 --+> schizophrenia	Thus, it is possible that cannabinoid-1 receptor affinity in the remaining cannabinoid-1 receptor-containing axon terminals increases in schizophrenia as a compensatory response to maintain homeostasis of endocannabinoid signaling.	info:pmid/26210060#body:111	The Role of Endocannabinoid Signaling in Cortical Inhibitory Neuron Dysfunction in Schizophrenia	10.1016/j.biopsych.2015.06.015	26210060
positive Regulation: CNR1 --+> schizophrenia	Furthermore, and admittedly speculative, if those at risk for schizophrenia have reduced CB1R to begin with and if reduced CB1R availability contributes to the pathophysiology of schizophrenia, then heavy and early exposure to cannabis might further enhance the risk for the development of the illness.	info:pmid/26432420#body:107	Reduced Brain Cannabinoid Receptor Availability In Schizophrenia	10.1016/j.biopsych.2015.08.021	26432420
positive Regulation: CNR1 --+> schizophrenia	Indeed, there are similarities in the cognitive impairments observed in psychosis and during cannabis use, and CB1 receptor activation has been shown to transiently exacerbate core psychotic and cognitive deficits in schizophrenia (Giuffrida et al., 2004[Go]; D'Souza et al., 2005[Go]).	info:pmid/16775133#body:334	Cannabinoids Potentiate Emotional Learning Plasticity in Neurons of the Medial Prefrontal Cortex through Basolateral Amygdala Inputs.		16775133
positive Regulation: CNR1 --+> schizophrenia	Based on such observations, it has been hypothesized that CB1-Rs may play a role in schizophrenia.	info:pmid/30022465#cont:60	Role of the Endocannabinoid System in the Pathophysiology of Schizophrenia: Implications for Pharmacological Intervention	10.1007/s40263-018-0539-z	30022465
positive Regulation: CNR1 --+> schizophrenia	CB1R up-regulated in prefrontal cortex of depressed suicide victims (Hungund et al., 2004) and patients with schizophrenia (Dean et al., 2001).	info:pmid/21752875#cont:79	The highs and lows of cannabinoid receptor expression in disease: Mechanisms and their therapeutic implications	10.1124/pr.110.003491	21752875
positive Regulation: CNR1 --+> schizophrenia	As a corollary to this hypothesis, pharmacological blockade of CB1 receptor via the CB1 antagonist SR141716 (Rimonabant) was assumed to improve schizophrenic symptoms in humans.	info:pmid/23563893#cont:474	Phencyclidine-induced social withdrawal results from deficient stimulation of cannabinoid CB 1 receptors: Implications for schizophrenia	10.1038/npp.2013.81	23563893
positive Regulation: CNR1 --+> schizophrenia	These observations provide converging evidence that CB1 receptors contribute to the pathophysiology of schizophrenia.	info:pmid/23563893#cont:498	Phencyclidine-induced social withdrawal results from deficient stimulation of cannabinoid CB 1 receptors: Implications for schizophrenia	10.1038/npp.2013.81	23563893
positive Regulation: CNR1 --+> schizophrenia	CB1 receptors are involved in motor dysfunction and schizophrenia, as well as addiction, bipolar, depression, and anxiety disorders.	info:pmid/24693223#cont:271	Rutin, a flavonoid and principal component of Saussurea involucrata, attenuates physical fatigue in a forced swimming mouse model	10.7150/ijms.8220	24693223
positive Regulation: CNR1 --+> schizophrenia	Since CB1R agonists such as delta-9-tetrahydrocannabinol are known to produce not only positive symptoms but also inhibition of enthusiasm and interests and flattened emotion [56] there is the possibility that CB1R antagonism may also alleviate the negative symptoms of schizophrenia.	info:doi/10.2174/13816128113199990427#cont:100	Cannabinoids and schizophrenia: Therapeutic prospects	10.2174/13816128113199990427
positive Regulation: CNR1 --+> schizophrenia	In this study, although the result indicates that CNR1 and CNR2 variations are unlikely to influence schizophrenia susceptibility in a Korean population, the findings would provide meaningful information for further genetic studies.	info:doi/10.1097/YPG.0000000000000047#cont:5	Genetic association analysis of CNR1 and CNR2 polymorphisms with schizophrenia in a Korean population	10.1097/YPG.0000000000000047
positive Regulation: CNR1 --+> schizophrenia	From the results of the logistic regression analysis between the single-nucleotide polymorphisms and schizophrenia, we did not find evidence to support that CNR1 and CNR2 variants are likely to influence susceptibility to schizophrenia.	info:doi/10.1097/YPG.0000000000000047#cont:76	Genetic association analysis of CNR1 and CNR2 polymorphisms with schizophrenia in a Korean population	10.1097/YPG.0000000000000047
positive Regulation: CNR1 --+> schizophrenia	Preclinical studies had mixed results, with CB1r antagonists sometimes alleviating schizophrenia-like positive symptoms (Ferrer et al., 2007; Madsen et al., 2006; Martin et al., 2003; Parolaro et al., 2010; Tzavara et al., 2003), although they were generally more effective at alleviating cannabinoid-induced gating deficits (Dissanayake et al., 2008; Hajos et al., 2008; Mansbach et al., 1996; Mart…	info:pmid/26510449#cont:34	THC and endocannabinoids differentially regulate neuronal activity in the prefrontal cortex and hippocampus in the subchronic PCP model of schizophrenia	10.1177/0269881115612239	26510449
positive Regulation: CNR1 --+> schizophrenia	Our findings demonstrate that CB1 gene disruption dramatically alters the behavioural effects of the N-methyl-D-aspartate antagonist phencyclidine, suggesting that the CB1 receptor is involved in schizophrenia.	info:pmid/16148446#abs:9	Cannabinoid CB1 receptor dependent effects of the NMDA antagonist phencyclidine in the social withdrawal model of schizophrenia.		16148446
positive Regulation: CNR1 --+> schizophrenia	Given that CNR1-induced apoptosis is preceded by increased MAPK phosphorylation, our study suggests that potential MAPK14-CNR1 gene-gene interactions may mediate brain morphometric features in schizophrenia patients with heavy marijuana use.	info:pmid/22850347#abs:11	MAPK14 and CNR1 gene variant interactions: effects on brain volume deficits in schizophrenia patients with marijuana misuse.	10.1017/S003329171200155910.1017/S0033291712001559	22850347
positive Regulation: CNR1 --+> schizophrenia	In this study, although the result indicates that CNR1 and CNR2 variations are unlikely to influence schizophrenia susceptibility in a Korean population, the findings would provide meaningful information for further genetic studies.	info:pmid/25014618#abs:3	Genetic association analysis of CNR1 and CNR2 polymorphisms with schizophrenia in a Korean population.	10.1097/YPG.000000000000004710.1097/YPG.0000000000000047	25014618
positive Regulation: CNR1 --+> schizophrenia	Therefore, the hypothesis of this study was that the CNR1 gene would also be involved in early improvement in depression and schizophrenia which has not been evaluated so far. 567 patients (depression N=293; schizophrenia N=274) and 427 controls were genotyped for the CNR1 gene G1359A (rs1049353) polymorphism in the present study.	info:doi/10.1016/j.psychres.2011.11.021#body:5	The CNR1 gene in depression and schizophrenia - Is there an association with early improvement and response	10.1016/j.psychres.2011.11.021
positive Regulation: CNR1 --+> schizophrenia	Therefore, the hypothesis of this study was that the CNR1 gene would also be involved in early improvement in depression and schizophrenia which has not been evaluated so far.	info:pmid/22370152#body:5	The CNR1 gene in depression and schizophrenia - Is there an association with early improvement and response?	10.1016/j.psychres.2011.11.021	22370152
positive Regulation: CNR1 --+> schizophrenia	The CB1-receptors could specifically be involved in the pathophysiology of schizophrenia-like symptoms or schizophrenia itself; however, other confounding factors may exist .	info:pmid/21070814#body:8	Acute treatment with cannabinoid receptor agonist WIN55212.2 improves prepulse inhibition in psychosocially stressed mice	10.1016/j.bbr.2010.11.003	21070814
positive Regulation: CNR1 --+> schizophrenia		Admin imported
positive Regulation: CNR1 --+> schizophrenia	Moreover, certain genetic changes of the CNR1 gene may protect against schizophrenia or can promote a better pharmacological response to atypical antipsychotics [89].	info:pmid/30127324#cont:160	Current concepts and treatments of schizophrenia	10.3390/molecules23082087	30127324
negative Regulation: PPARD ---| AGTR1	In addition, PPARb activation reduced the upregula-tion of angiotensin II type 1 receptor and NADPH oxidase activity, which may play a role in the central regulation of sympathetic outflow.	info:pmid/27189971#cont:268	Vascular and central activation of peroxisome proliferator-activated receptor-β attenuates angiotensin II-induced hypertension: Role of RGS-5	10.1124/jpet.116.233106	27189971
negative Regulation: PPARD ---| AGTR1	We found that chronic activation of PPARb increased RGS5 expression, which also interfered with the AngII-angiotensin II type 1 signaling pathway in the brain, reducing NADPH oxidase activity and the subsequent angiotensin II type 1 receptor overexpres-sion, suggesting an important role of brainstem RGS5 in the antihypertensive effects of oral GW0742 in AngII-induced hypertension.	info:pmid/27189971#cont:271	Vascular and central activation of peroxisome proliferator-activated receptor-β attenuates angiotensin II-induced hypertension: Role of RGS-5	10.1124/jpet.116.233106	27189971
positive Regulation: PPARD --+> TXNIP	PPARδ and RXR downregulate the antioxidant Gsta4, and PPARδ upregulates Txnip.	info:pmid/28070626#abs:10	Nuclear receptors regulate lipid metabolism and oxidative stress markers in chondrocytes.	10.1007/s00109-016-1501-510.1007/s00109-016-1501-5	28070626
positive Regulation: AGTR1 --+> schizophrenia	angiotensin II type 1 receptor antagonists have also been reported to improve clinical symptoms in patients with schizophrenia as assessed through the Positive and Negative Syndrome Scale ( ).	info:pmid/29925475#body:74	Lower circulating levels of angiotensin-converting enzyme (ACE) in patients with schizophrenia	10.1016/j.schres.2018.06.023	29925475
positive Regulation: AGTR1 --+> schizophrenia	Angiotensin II type 1 receptor blockers improve insulin sensitivity in patients with schizophrenia being treated with olanzapine.	info:pmid/20820759#title:1	Angiotensin II type 1 receptor blockers improve insulin sensitivity in patients with schizophrenia being treated with olanzapine.	10.1007/s00213-010-2002-910.1007/s00213-010-2002-9	20820759
positive Regulation: ACAN --+> schizophrenia	In schizophrenia, numbers of aggrecan- and 3B3-immunoreactivity Perineuronal nets were decreased, together with marked reductions of aggrecan-immunoreactivity glial cells and CS-6 (3B3 and CS56)-immunoreactivity 'clusters'.	info:pmid/25603412#abs:9	Aggrecan and chondroitin-6-sulfate abnormalities in schizophrenia and bipolar disorder: a postmortem study on the amygdala.	10.1038/tp.2014.128	25603412
positive Regulation: ACAN --+> schizophrenia		Admin imported

## Sheet: Ref 4 Fig 3
Relation Name	Sentence	TextRef	Title	DOI	PMID
negative MolSynthesis: PPARD ---| superoxide	Activation of peroxisome proliferator-activated receptorδ by GW501516, a specific ligand for peroxisome proliferator-activated receptorδ, significantly attenuated angiotensin II-induced generation of superoxides and suppressed senescence of vascular smooth muscle cells.	info:pmid/22072715#cont:14	PPARδ coordinates angiotensin II-induced senescence in vascular smooth muscle cells through PTEN-mediated inhibition of superoxide generation	10.1074/jbc.M111.222562	22072715
negative MolSynthesis: PPARD ---| superoxide	Activation of peroxisome proliferator-activated receptorδ by GW501516, a specific ligand for peroxisome proliferator-activated receptorδ, significantly attenuated angiotensin II-induced generation of superoxides and suppressed senescence of vascular smooth muscle cells.	info:pmid/22072715#abs:3	PPARδ coordinates angiotensin II-induced senescence in vascular smooth muscle cells through PTEN-mediated inhibition of superoxide generation.	10.1074/jbc.M111.222562	22072715
positive MolSynthesis: PPARD --+> glutathione	Moreover, PPAR-δ agonists protect neurons treated with amyloid β in vitro by promoting glutathione synthesis and curbing oxidative damage.	info:pmid/21685825#cont:27	GW0742, a high-affinity PPAR-δ agonist, mediates protection in an organotypic model of spinal cord damage	10.1097/BRS.0b013e3182276d88	21685825
negative MolSynthesis: PPARD ---| fatty acid	Moreover, peroxisome proliferator-activated receptor-delta (PPAR-δ) activity, which is an important regulator of free fatty acid metabolism, also actualizes via the ANGPTL-4.	info:doi/10.1016/j.cyto.2018.05.030#body:50	Serum Angiopoietin-like peptide 4 levels in patients with hepatic steatosis	10.1016/j.cyto.2018.05.030	662
negative MolSynthesis: PPARD ---| fatty acid	PPARδ is a transcriptional regulator of fatty acid homeostasis.	info:doi/10.1016/j.bbrc.2009.12.127#body:8	Activation of PPARδ up-regulates fatty acid oxidation and energy uncoupling genes of mitochondria and reduces palmitate-induced apoptosis in pancreatic β-cells	10.1016/j.bbrc.2009.12.127
negative MolSynthesis: PPARD ---| fatty acid	However, an adipose tissue-specific deletion of PPARβ does not alter fat mass ( ), whereas overexpression of a constitutively active form of PPARβ in brown and white adipose tissues generates lean mice and increases the mobilization and oxidation of fatty acids ( ).	info:pmid/17368310#body:187	RXR: From Partnership to Leadership in Metabolic Regulations	10.1016/S0083-6729(06)75001-4	17368310
negative MolSynthesis: PPARD ---| fatty acid	For example, the peroxisome proliferator-activated receptors, PPARα and PPARδ, bind to various lipid metabolites and thereby activate oxidation of fatty acids ( ).	info:pmid/16923397#body:77	Anatomical Profiling of Nuclear Receptor Expression Reveals a Hierarchical Transcriptional Network	10.1016/j.cell.2006.06.049	16923397
negative MolSynthesis: PPARD ---| fatty acid	Although several studies have suggested that PPARδ is involved in muscle and intestinal fatty acid homeostasis , the exact function of PPARδ in hepatic cholesterol homeostasis remains to be clarified.	info:pmid/15710224#body:107	Diet induced regulation of genes involved in cholesterol metabolism in rat liver parenchymal and Kupffer cells	10.1016/j.jhep.2004.11.032	15710224
negative MolSynthesis: PPARD ---| fatty acid	In skeletal muscle peroxisome proliferator-activated receptor α and peroxisome proliferator-activated receptor δ increase the oxidation of fatty acids.	info:pmid/17052808#body:159	Peroxisome proliferator-activated receptors: Bridging metabolic syndrome with molecular nutrition	10.1016/j.clnu.2006.08.006	17052808
negative MolSynthesis: PPARD ---| fatty acid	Similar to peroxisome proliferator-activated receptor δ, peroxisome proliferator-activated receptor α activation also appears to promote fatty acid utilization in skeletal muscle though the contribution of this tissue to the antidiabetic effects of peroxisome proliferator-activated receptor α ligands have been called into question.	info:pmid/17052808#body:172	Peroxisome proliferator-activated receptors: Bridging metabolic syndrome with molecular nutrition	10.1016/j.clnu.2006.08.006	17052808
negative MolSynthesis: PPARD ---| fatty acid	In summary: (i) PPARα is a master regulator of fatty acid utilization in the liver during the fasted state; (ii) the regulatory circuit involving LXRα and SREBP-1c is responsible for the lipogenic response of the liver and adipose tissue to insulin; (iii) PPARγ and LXRα are required for adipocyte differentiation and lipogenic activity of adipose tissue; (iv) PPARβ/δ is mainly involved in fatty ac…	info:pmid/15589685#body:51	Bile acid signaling to the nucleus: finding new connections in the transcriptional regulation of metabolic pathways	10.1016/j.biochi.2004.09.027	15589685
negative MolSynthesis: PPARD ---| fatty acid	Specifically, pharmacological activation of peroxisome proliferator-activated receptorδ in 3T3-L1 (and skeletal muscle) cells enhanced free fatty acid oxidation and utilisation ( ).	info:pmid/19772894#body:156	PPARs and adipocyte function	10.1016/j.mce.2009.09.014	19772894
negative MolSynthesis: PPARD ---| fatty acid	Pharmacological activation of the peroxisome proliferator-activated receptorα or peroxisome proliferator-activated receptorδ receptor subtype lowers serum triglycerides by inducing the oxidation of fatty acids in peripheral tissues .	info:doi/10.1016/j.tem.2004.10.006#body:10	Role of PPARγ in macrophage biology and atherosclerosis	10.1016/j.tem.2004.10.006
negative MolSynthesis: PPARD ---| fatty acid	Similarly, triglyceride-hydrolysis and fatty acids oxidation in skeletal muscle are promoted by Peroxisome Proliferator-Activated Receptorβ/δ agonists [ ], suggesting that lipid utilization in both skeletal muscle and adipose tissue might represent a mechanism by which Peroxisome Proliferator-Activated Receptorβ/δ regulates triglyceride levels.	info:doi/10.1016/j.ddstr.2005.08.009#body:39	Peroxisome Proliferator-Activated Receptor β/δ: A novel target for the reduction of atherosclerosis	10.1016/j.ddstr.2005.08.009
negative MolSynthesis: PPARD ---| fatty acid	By increasing the expression of these genes PPARβ/δ can increase fatty acid oxidation and overall fatty acid utilization .	info:pmid/22960640#body:99	Targeting mitochondrial oxidative metabolism as an approach to treat heart failure	10.1016/j.bbamcr.2012.08.014	22960640
negative MolSynthesis: PPARD ---| fatty acid	Thus, several Peroxisome Proliferator-Activated Receptorβ/δ target genes, including PDK4, CPT-1b and PGC-1α, are involved in the utilization of fatty acids, suggesting that a reduction in the expression of these genes as a result of the lower activity of Peroxisome Proliferator-Activated Receptorβ/δ in obesity and insulin resistance might lead in the long-term to an increase in the accumulation o…	info:pmid/22683888#body:146	TNF-α inhibits PPARβ/δ activity and SIRT1 expression through NF-κB in human adipocytes	10.1016/j.bbalip.2012.05.006	22683888
negative MolSynthesis: PPARD ---| fatty acid	PPAR β/δ has also been shown to enhance fatty acids catabolism in skeletal muscle and adipose tissue and it has been recently shown that it may participate in the hepatic response to starvation ( ).	info:pmid/24128860#body:19	Activation of PPAR α and PPAR β/δ regulates Sertoli cell metabolism	10.1016/j.mce.2013.10.006	24128860
negative MolSynthesis: PPARD ---| fatty acid	It has been reported that Peroxisome proliferator-activated receptorβ/δ can promote fatty acids oxidation, reduce triglyceride deposition, and reduce lipotoxicity in β cells .	info:pmid/24269940#body:5	Activation of PPARβ/δ Protects Pancreatic β Cells from Palmitate-Induced Apoptosis by Upregulating the Expression of GLP-1 Receptor	10.1016/j.cellsig.2013.11.019	24269940
negative MolSynthesis: PPARD ---| fatty acid	Regueira's studies showed that the peroxisome proliferator-activated receptorα and peroxisome proliferator-activated receptorβ/δ were involved in fatty acids catabolism and glucose metabolism in sertoli cells by enhancing fatty acids β-oxidization to ensure providing sufficient energy to sertoli cells ( ).	info:pmid/26219505#body:197	Triptolide disrupts fatty acids and Peroxisome Proliferator Activated Receptor (PPAR) levels in male mice testes followed by testicular injury: A GC-MS based metabolomics study	10.1016/j.tox.2015.07.008	26219505
negative MolSynthesis: PPARD ---| fatty acid	Regueira's studies showed that the peroxisome proliferator-activated receptorα and peroxisome proliferator-activated receptorβ/δ were involved in fatty acids catabolism and glucose metabolism in sertoli cells by enhancing fatty acids β-oxidization to ensure providing sufficient energy to sertoli cells ( ). reported that PPARbeta/delta agonists (L-165,041) enhanced the peroxisome proliferator-acti…	info:pmid/26219505#body:201	Triptolide disrupts fatty acids and peroxisome proliferator-activated receptor (PPAR) levels in male mice testes followed by testicular injury: A GC-MS based metabolomics study	10.1016/j.tox.2015.07.008	26219505
negative MolSynthesis: PPARD ---| fatty acid	Lipid synthesis In mice, topical treatment with peroxisome proliferator-activated receptorα, peroxisome proliferator-activated receptorβ/δ, peroxisome proliferator-activated receptorγ, and liver X receptor activators increased cholesterol, fatty acid, and sphingolipid synthesis in the epidermis (76).	info:pmid/18182682#body:207	Thematic review series: skin lipids. Peroxisome proliferator-activated receptors and liver X receptors in epidermal biology.		18182682
negative MolSynthesis: PPARD ---| fatty acid	Phenylephrine-induced cardiac hypertrophy in neonatal rat cardiomyocytes caused a reduction in the expression of pyruvate dehydrogenase kinase 4 (Pdk4), a target gene of peroxisome proliferator-activated receptorβ/δ involved in fatty acid utilization, and a fall in palmitate oxidation that was reversed by nuclear factor-κB inhibitors.	info:pmid/15728586#body:48	Nuclear factor-kappaB activation leads to down-regulation of fatty acid oxidation during cardiac hypertrophy.		15728586
negative MolSynthesis: PPARD ---| fatty acid	The present findings support results by Wang et al20 showing that activation or overexpression of peroxisome proliferator-activated receptor-δ can prevent high-fat-induced obesity and weight gain by promoting free fatty acid oxidation in adipose tissue.	info:pmid/20176998#body:203	Telmisartan prevents weight gain and obesity through activation of peroxisome proliferator-activated receptor-delta-dependent pathways.		20176998
negative MolSynthesis: PPARD ---| fatty acid	It has been suggested that one of the physiological roles of peroxisome proliferator-activated receptorδ is to regulate this metabolic switch between glucose and fatty acid utilization and furthermore that the released fatty acids may provide the ligand for peroxisome proliferator-activated receptorδ to activate fatty acid oxidation (20).	info:pmid/19116277#body:187	Scaffold-based discovery of indeglitazar, a PPAR pan-active anti-diabetic agent.		19116277
negative MolSynthesis: PPARD ---| fatty acid	... ]Methods [down arrow]Results [down arrow]Discussion [down arrow]References Peroxisome proliferator-activated receptors (peroxisome proliferator activated receptors) are a family of nuclear receptors designated peroxisome proliferator activated receptorα (NR1C1), peroxisome proliferator activated receptorδ/β (NR1C2), and peroxisome proliferator activated receptorγ (NR1C3) which serve as transc…	info:pmid/17110604#body:75	Triglyceride:high-density lipoprotein cholesterol effects in healthy subjects administered a peroxisome proliferator activated receptor delta agonist.		17110604
negative MolSynthesis: PPARD ---| fatty acid	Overexpression of Peroxisome proliferator-activated receptor-δ in adipose tissue leads to enhanced free fatty acid oxidation, improved lipid profile, and protects from both genetically predisposed and high-fat diet-induced obesity (2).	info:pmid/16804087#body:50	Single nucleotide polymorphisms of PPARD in combination with the Gly482Ser substitution of PGC-1A and the Pro12Ala substitution of PPARG2 predict the conversion from impaired glucose tolerance to type 2 diabetes: the STOP-NIDDM trial.		16804087
negative MolSynthesis: PPARD ---| fatty acid	Activation of peroxisome proliferator-activated receptorδ induces the expression of key genes in the fatty acid catabolic pathway. (A) Northern blot analysis of peroxisome proliferator-activated receptorδ target genes.	info:pmid/16467150#body:83	Peroxisome proliferator-activated receptor delta promotes very low-density lipoprotein-derived fatty acid catabolism in the macrophage.		16467150
negative MolSynthesis: PPARD ---| fatty acid	The data presented above suggest that peroxisome proliferator-activated receptorδ regulates genes for both fatty acid release and oxidation.	info:pmid/16467150#body:145	Peroxisome proliferator-activated receptor delta promotes very low-density lipoprotein-derived fatty acid catabolism in the macrophage.		16467150
negative MolSynthesis: PPARD ---| fatty acid	Peroxisome proliferator-activated receptorβ/δ has also been shown to enhance fatty acids catabolism in skeletal muscle and adipose tissue and its ...	info:pmid/28432465#cont:39	PPARγ activation regulates lipid droplet formation and lactate production in rat Sertoli cells	10.1007/s00441-017-2615-y	28432465
negative MolSynthesis: PPARD ---| fatty acid	We also observed that Peroxisome proliferator-activated receptorβ/δ activation can simultaneously regulate fatty acids oxidation and lactate production.	info:pmid/28432465#cont:44	PPARγ activation regulates lipid droplet formation and lactate production in rat Sertoli cells	10.1007/s00441-017-2615-y	28432465
negative MolSynthesis: PPARD ---| fatty acid	They have also observed that Peroxisome Proliferator-Activated Receptorβ/δ activation can simultaneously regulate fatty acids oxidation and lactate production, and these results have been interpreted as a coordinated mechanism that will ensure the concurrent provision of energy to Sertoli cell and germ cells.	info:pmid/29453570#cont:248	Molecular mechanisms and signaling pathways involved in the nutritional support of spermatogenesis by sertoli cells	10.1007/978-1-4939-7698-0_11	29453570
negative MolSynthesis: PPARD ---| fatty acid	Furthermore, Peroxisome proliferator-activated receptorβ/δ overexpression in the skeletal muscle of mice has been reported to promote the interaction between Peroxisome proliferator-activated receptorβ/δ and AMP kinase, which enhances glucose uptake, fatty acids oxidation and insulin sensitivity [60].	info:pmid/29558390#cont:136	PPARβ/δ: A key therapeutic target in metabolic disorders	10.3390/ijms19030913	29558390
negative MolSynthesis: PPARD ---| fatty acid	In skeletal muscle, Peroxisome proliferator-activated receptorβ/δ ligands induce fatty acids oxidation, reducing their availability for the synthesis of deleterious complex lipids involved in inflammation and prevent endoplasmic reticulum stress by activating AMP kinase.	info:pmid/29558390#cont:159	PPARβ/δ: A key therapeutic target in metabolic disorders	10.3390/ijms19030913	29558390
negative MolSynthesis: PPARD ---| fatty acid	In animal models, long-term treatment with Peroxisome proliferator-activated receptorβ/δ agonists attenuates hepatic steatosis by enhancing fatty acids oxidation, reducing lipogenesis and improving insulin sensitivity [74–77].	info:pmid/29558390#cont:182	PPARβ/δ: A key therapeutic target in metabolic disorders	10.3390/ijms19030913	29558390
negative MolSynthesis: PPARD ---| fatty acid	Similar to peroxisome proliferator-activated receptor-α, peroxisome proliferator-activated receptor-β/δ isoforms are also expressed abundantly in heart tissue and regulate transcriptional gene expression and free fatty acid metabolism.115	info:pmid/29449364#cont:285	Diabetic cardiomyopathy: An update of mechanisms contributing to this clinical entity	10.1161/CIRCRESAHA.117.311586	29449364
negative MolSynthesis: PPARD ---| fatty acid	Therefore, peroxisome proliferator-activated receptorβ/δ actions in skeletal muscle promote fatty acids utilization and spare glucose for tissues that are more dependent on it.	info:pmid/31140170#cont:347	Understanding peroxisome proliferator-activated receptors: From the structure to the regulatory actions on metabolism	10.1007/978-3-030-11488-6_3	31140170
negative MolSynthesis: PPARD ---| fatty acid	peroxisome proliferator-activated receptor-β/δ peroxisome proliferator-activated receptor-β/δ has also been reported to be involved in the regulation of ...	info:doi/10.1007/s00281-019-00748-1#cont:156	Transcriptional control of macrophage polarisation in type 2 diabetes	10.1007/s00281-019-00748-1
negative MolSynthesis: PPARD ---| fatty acid	Gri-maldi et al. reported that peroxisome proliferator-activated receptor-β/δ could promote the breakdown of fatty acids in the skeletal muscle and has an insulin sensitizer effect, thus making it a possible future treatment target for diabetes [20, 21].	info:doi/10.1186/s12933-019-0887-0#cont:89	Cardiovascular, electrophysiologic, and hematologic effects of omega-3 fatty acids beyond reducing hypertriglyceridemia: As it pertains to the recently published REDUCE-IT trial	10.1186/s12933-019-0887-0
negative MolSynthesis: PPARD ---| fatty acid	Similar to PPARα, PPARβ/δ facilitates the oxidation of fatty acids in the liver, white adipose tissue, and skeletal muscle, and it also lowers the levels of very-low-density lipoproteins and TGs in plasma, but increases the HDL levels in serum [34].	info:doi/10.3390/molecules24142545#cont:272	PPARs as nuclear receptors for nutrient and energy metabolism	10.3390/molecules24142545
negative MolSynthesis: PPARD ---| fatty acid	Indeed, PPARd was shown to increase the synthesis of high-density lipoproteins, to inhibit lipid droplet formation in the liver, and to enhance free fatty acid catabolism and energy uncoupling in adipose tissue and muscle (Wang et al. 2003, Nagasawa et al. 2006).	info:pmid/21508094#cont:564	Non-receptor-mediated actions are responsible for the lipid-lowering effects of iodothyronines in FaO rat hepatoma cells	10.1530/JOE-11-0074	21508094
negative MolSynthesis: PPARD ---| fatty acid	peroxisome proliferator-activated receptor-δ agonism may also result in a net decrease in circulating free fatty acids , possibly due to an increase in adipocyte and skeletal muscle free fatty acids oxidation (8, 16).	info:pmid/21752880#cont:27	MBX-8025, a novel peroxisome proliferator receptor-δagonist: Lipid and other metabolic effects in dyslipidemic overweight patients treated with and without atorvastatin	10.1210/jc.2011-1061	21752880
negative MolSynthesis: PPARD ---| fatty acid	Firstly, activation of PPAR-δ by 1,25(OH)2D will induce decreased free fatty acids concentrations because of increased fat oxidation and utilization of fatty acids by skeletal muscle ; secondly, treatment with 1,25(OH)2D could result in promotion of fatty acid synthesis and inhibition of lipolysis in adipocytes, and hence the serum free fatty acids concentration was increased under vitamin D defi…	info:pmid/23320821#cont:556	Lipoprotein lipase links vitamin D, insulin resistance, and type 2 diabetes: A cross-sectional epidemiological study	10.1186/1475-2840-12-17	23320821
negative MolSynthesis: PPARD ---| fatty acid	For examples, in the brain, PPARa plays a major role in acetylcholine biosynthesis and defense against oxidative stress, PPARc regulates the action of dopamine on the gene transcription, and PPARb/d transcriptionally upregulates the acyl-CoA synthetase 2 and mediates the fatty acid utilization [32].	info:pmid/22496881#cont:264	Assessment of chitosan-affected metabolic response by peroxisome proliferator-activated receptor bioluminescent imaging-guided transcriptomic analysis	10.1371/journal.pone.0034969	22496881
negative MolSynthesis: PPARD ---| fatty acid	Therefore, in p50 knockout mice, peroxisome proliferator-activated receptorδ activity could be upregulated in skeletal muscle and contribute to the upregulation of fatty acid utilization.	info:pmid/26173458#cont:675	Deletion of nuclear factor-κB p50 upregulates fatty acid utilization and contributes to an anti-obesity and high-endurance phenotype in mice	10.1152/ajpendo.00071.2015	26173458
negative MolSynthesis: PPARD ---| fatty acid	In this study, we tested the hypothesis that PPARdelta activates fatty acids oxidation in cardiomyocytes through transcriptional activation that are independent of PPARalpha.	info:pmid/14684157#abs:4	Peroxisome proliferator-activated receptor delta activates fatty acid oxidation in cultured neonatal and adult cardiomyocytes.		14684157
negative MolSynthesis: PPARD ---| fatty acid	Phenylephrine-induced cardiac hypertrophy in neonatal rat cardiomyocytes caused a reduction in the expression of pyruvate dehydrogenase kinase 4 (Pdk4), a target gene of PPARbeta/delta involved in fatty acid utilization, and a fall in palmitate oxidation that was reversed by NF-kappaB inhibitors.	info:pmid/15728586#abs:3	Nuclear factor-kappaB activation leads to down-regulation of fatty acid oxidation during cardiac hypertrophy.	10.1074/jbc.M414220200	15728586
negative MolSynthesis: PPARD ---| fatty acid	Peroxisome proliferator-activated receptor delta facilitates lipid secretion and catabolism of fatty acids in dairy goat mammary epithelial cells.	info:pmid/27865496#title:1	Peroxisome proliferator-activated receptor delta facilitates lipid secretion and catabolism of fatty acids in dairy goat mammary epithelial cells.	10.3168/jds.2016-1164710.3168/jds.2016-11647	27865496
negative MolSynthesis: PPARD ---| fatty acid	Hence, PPARD activity may contribute to fatty acid transport and lipid droplet formation during lactation.	info:pmid/29331469#abs:15	Peroxisome proliferator-activated receptor delta regulates lipid droplet formation and transport in goat mammary epithelial cells.	10.3168/jds.2017-1354310.3168/jds.2017-13543	29331469
negative MolSynthesis: PPARD ---| fatty acid	Similarly, PPar-β/δ isoforms are also abundantly expressed in cardiomyocytes and can regulate free fatty acid metabolism (144). enhanced PPar-β/δ signaling promotes free fatty acid metabolism and vice versa. additionally, peroxisome proliferator-activated receptor γ provides anti‐hypertrophic and anti‐inflammatory effects in cardiocytes (145).	info:doi/10.3892/mmr.2019.10473#cont:147	Current advances in the study of diabetic cardiomyopathy: From clinicopathological features to molecular therapeutics (review)	10.3892/mmr.2019.10473
negative MolSynthesis: PPARD ---| fatty acid	Peroxisome proliferator-activated receptorβ/δ is involved in the oxidation of fatty acids, normalizes plasma lipids, regulates blood glucose, and increases cells’ sensitivity to insulin, preventing the development of obesity [37].	info:doi/10.1155/2020/8906968#cont:136	Peroxisome proliferator-activated receptors as a therapeutic target in asthma	10.1155/2020/8906968
negative MolSynthesis: PPARD ---| fatty acid	Furthermore, PPAR δ might improve insulin resistance via reducing the delivery of free fatty acids to the liver, promote free fatty acid β-oxidation, and diminish de novo lipogenesis [51].	info:doi/10.7150/ijms.37677#cont:205	PPAR δ inhibition protects against palmitic acid-LPS induced lipidosis and injury in cultured hepatocyte L02 cell	10.7150/ijms.37677
negative MolSynthesis: PPARD ---| fatty acid	Mechanistically, quaking serves as a coactivator of the PPARβ-RXRα complex, which controls the transcription of lipid-metabolism genes, particularly those involved in fatty acid desaturation and elongation.	info:pmid/32202512#abs:5	Mature myelin maintenance requires Qki to coactivate PPARβ-RXRα-mediated lipid metabolism.	10.1172/JCI13180010.1172/JCI131800	32202512
negative MolSynthesis: PPARD ---| fatty acid	Mechanistically, quaking serves as a coactivator of the PPARβ-RXRα complex, which controls the transcription of lipid-metabolism genes, particularly those involved in fatty acid desaturation and elongation.	info:doi/10.1172/JCI131800#cont:35	Mature myelin maintenance requires Qki to coactivate PPARβ-RXRα-mediated lipid metabolism	10.1172/JCI131800
negative MolSynthesis: PPARD ---| ROS	These results suggest that DNA damage is Reactive oxygen species-mediated and that peroxisome proliferator-activated receptorδ modulates the angiotensin II-induced DNA damage through blockade of Reactive oxygen species generation in Human vascular smooth muscle cells.	info:pmid/21352808#body:64	Transcriptional up-regulation of antioxidant genes by PPARδ inhibits angiotensin II-induced premature senescence in vascular smooth muscle cells	10.1016/j.bbrc.2011.02.091	21352808
negative MolSynthesis: PPARD ---| ROS	peroxisome proliferator-activated receptorδ-mediated inhibition of Reactive oxygen species generation and senescence-associated β-galactosidase activity was reversed in the presence of mixed siRNA against GPx1, Trx1, Mn-superoxide dismutase and HO-1, whereas the individual siRNAs alone did not significantly affect GW501516-mediated Reactive oxygen species level and senescence-associated β-galacto…	info:pmid/21352808#body:71	Transcriptional up-regulation of antioxidant genes by PPARδ inhibits angiotensin II-induced premature senescence in vascular smooth muscle cells	10.1016/j.bbrc.2011.02.091	21352808
negative MolSynthesis: PPARD ---| ROS	In conclusion, the present findings suggest that peroxisome proliferator-activated receptorδ modulates the angiotensin II-induced premature senescence of Human vascular smooth muscle cells by up-regulating antioxidant genes and the ensuing regulation of Reactive oxygen species generation to reduce DNA damage.	info:pmid/21352808#body:98	Transcriptional up-regulation of antioxidant genes by PPARδ inhibits angiotensin II-induced premature senescence in vascular smooth muscle cells	10.1016/j.bbrc.2011.02.091	21352808
negative MolSynthesis: PPARD ---| ROS	Given that L-165041 inhibited the radiation-induced increase in intracellular reactive oxygen species generation ( A), these data suggest that PPARδ activation negatively regulates the PKCα/MEK1/2/ERK1/2 pathway by preventing reactive oxygen species generation after irradiation.	info:doi/10.1016/j.freeradbiomed.2012.02.032#body:188	PPARδ prevents radiation-induced proinflammatory responses in microglia via transrepression of NF-κB and inhibition of the PKCα/MEK1/2/ERK1/2/AP-1 pathway	10.1016/j.freeradbiomed.2012.02.032
negative MolSynthesis: PPARD ---| ROS	Given that L-165041 inhibited the radiation-induced increase in intracellular reactive oxygen species generation ( A), these data suggest that PPARδ activation negatively regulates the PKCα/MEK1/2/ERK1/2 pathway by preventing reactive oxygen species generation after irradiation.	info:doi/10.1016/j.freeradbiomed.2012.02.032#body:192	PPARδ prevents radiation-induced proinflammatory responses in microglia via transrepression of NF-κB and inhibition of the PKCα/MEK1/2/ERK1/2/AP-1 pathway	10.1016/j.freeradbiomed.2012.02.032
negative MolSynthesis: PPARD ---| ROS	Our data suggest that PPARδ prevented activation of the PKCα/MEK1/2/ERK1/2/AP-1 pathway by inhibiting the radiation-induced increase in intracellular reactive oxygen species generation.	info:doi/10.1016/j.freeradbiomed.2012.02.032#body:223	PPARδ prevents radiation-induced proinflammatory responses in microglia via transrepression of NF-κB and inhibition of the PKCα/MEK1/2/ERK1/2/AP-1 pathway	10.1016/j.freeradbiomed.2012.02.032
negative MolSynthesis: PPARD ---| ROS	Furthermore, PPARδ inhibits the radiation-induced increase in intracellular reactive oxygen species generation, which prevents PKCα, MEK1/2, ERK1/2, and c-Jun phosphorylation and the DNA binding of AP-1.	info:doi/10.1016/j.freeradbiomed.2012.02.032#body:235	PPARδ prevents radiation-induced proinflammatory responses in microglia via transrepression of NF-κB and inhibition of the PKCα/MEK1/2/ERK1/2/AP-1 pathway	10.1016/j.freeradbiomed.2012.02.032
negative MolSynthesis: PPARD ---| ROS	To confirm the role of SIRT1 in the Peroxisome proliferator-activated receptorδ-mediated inhibition of cellular senescence and reactive oxygen species generation induced by Ang II, the expression of SIRT1 was knocked down by siRNA in Human coronary artery endothelial cells ( A).	info:pmid/23000914#body:83	The PPARδ-mediated inhibition of angiotensin II-induced premature senescence in human endothelial cells is SIRT1-dependent	10.1016/j.bcp.2012.09.008	23000914
negative MolSynthesis: PPARD ---| ROS	These results indicate that Peroxisome proliferator-activated receptorδ inhibits angiotensin II-induced reactive oxygen species generation and premature senescence through SIRT1.	info:pmid/23000914#body:85	The PPARδ-mediated inhibition of angiotensin II-induced premature senescence in human endothelial cells is SIRT1-dependent	10.1016/j.bcp.2012.09.008	23000914
negative MolSynthesis: PPARD ---| ROS	To further clarify the functional significance of SIRT1 upregulation by Peroxisome proliferator-activated receptorδ, we assessed the impact of SIRT1 activity on the Peroxisome proliferator-activated receptorδ-mediated suppression of reactive oxygen species generation and subsequent cellular senescence induced by Ang II.	info:pmid/23000914#body:86	The PPARδ-mediated inhibition of angiotensin II-induced premature senescence in human endothelial cells is SIRT1-dependent	10.1016/j.bcp.2012.09.008	23000914
negative MolSynthesis: PPARD ---| ROS	These results suggest that Peroxisome proliferator-activated receptorδ regulates angiotensin II-induced reactive oxygen species generation and premature senescence by modulating the expression of SIRT1.	info:pmid/23000914#body:90	The PPARδ-mediated inhibition of angiotensin II-induced premature senescence in human endothelial cells is SIRT1-dependent	10.1016/j.bcp.2012.09.008	23000914
negative MolSynthesis: PPARD ---| ROS	In line with these findings, the present data demonstrates that activation of Peroxisome proliferator-activated receptorδ by an agonist significantly inhibits angiotensin II-induced reactive oxygen species generation in Human coronary artery endothelial cells.	info:pmid/23000914#body:105	The PPARδ-mediated inhibition of angiotensin II-induced premature senescence in human endothelial cells is SIRT1-dependent	10.1016/j.bcp.2012.09.008	23000914
negative MolSynthesis: PPARD ---| ROS	Although the effects of Peroxisome proliferator-activated receptorδ on NADPH oxidase were not directly assessed, our previous study demonstrated that ligand-activated Peroxisome proliferator-activated receptorδ counteracts angiotensin II-induced reactive oxygen species generation by inhibiting rac1 translocation in vascular smooth muscle cells .	info:pmid/23000914#body:110	The PPARδ-mediated inhibition of angiotensin II-induced premature senescence in human endothelial cells is SIRT1-dependent	10.1016/j.bcp.2012.09.008	23000914
negative MolSynthesis: PPARD ---| ROS	The present findings indicate that activation of Peroxisome proliferator-activated receptorδ regulates angiotensin II-induced cellular senescence in endothelial cells by inducing SIRT1 expression and thereby modulating cellular reactive oxygen species generation.	info:pmid/23000914#body:124	The PPARδ-mediated inhibition of angiotensin II-induced premature senescence in human endothelial cells is SIRT1-dependent	10.1016/j.bcp.2012.09.008	23000914
negative MolSynthesis: PPARD ---| ROS	Given that L-165041 inhibited the radiation-induced increase in intracellular reactive oxygen species generation ( A), these data suggest that PPARδ activation negatively regulates the PKCα/MEK1/2/ERK1/2 pathway by preventing reactive oxygen species generation after irradiation.	info:pmid/22387176#body:188	PPARδ prevents radiation-induced proinflammatory responses in microglia via transrepression of NF-κB and inhibition of the PKCα/MEK1/2/ERK1/2/AP-1 pathway	10.1016/j.freeradbiomed.2012.02.032	22387176
negative MolSynthesis: PPARD ---| ROS	Given that L-165041 inhibited the radiation-induced increase in intracellular reactive oxygen species generation ( A), these data suggest that PPARδ activation negatively regulates the PKCα/MEK1/2/ERK1/2 pathway by preventing reactive oxygen species generation after irradiation.	info:pmid/22387176#body:192	PPARδ prevents radiation-induced proinflammatory responses in microglia via transrepression of NF-κB and inhibition of the PKCα/MEK1/2/ERK1/2/AP-1 pathway	10.1016/j.freeradbiomed.2012.02.032	22387176
negative MolSynthesis: PPARD ---| ROS	Our data suggest that PPARδ prevented activation of the PKCα/MEK1/2/ERK1/2/AP-1 pathway by inhibiting the radiation-induced increase in intracellular reactive oxygen species generation.	info:pmid/22387176#body:223	PPARδ prevents radiation-induced proinflammatory responses in microglia via transrepression of NF-κB and inhibition of the PKCα/MEK1/2/ERK1/2/AP-1 pathway	10.1016/j.freeradbiomed.2012.02.032	22387176
negative MolSynthesis: PPARD ---| ROS	Furthermore, PPARδ inhibits the radiation-induced increase in intracellular reactive oxygen species generation, which prevents PKCα, MEK1/2, ERK1/2, and c-Jun phosphorylation and the DNA binding of AP-1.	info:pmid/22387176#body:235	PPARδ prevents radiation-induced proinflammatory responses in microglia via transrepression of NF-κB and inhibition of the PKCα/MEK1/2/ERK1/2/AP-1 pathway	10.1016/j.freeradbiomed.2012.02.032	22387176
negative MolSynthesis: PPARD ---| ROS	Furthermore, Kim et al. have shown that activation of peroxisome proliferator-activated receptor β (PPARβ), a protein up-regulated by vitamin D , controls angiotensin-II-induced premature senescence in endothelial cells by increasing the expression of the novel anti-ageing protein SIRT1, thereby modulating cellular reactive oxygen species generation.	info:pmid/24880896#body:116	Lack of vitamin D receptor causes stress-induced premature senescence in vascular smooth muscle cells through enhanced local angiotensin-II signals	10.1016/j.atherosclerosis.2014.05.911	24880896
negative MolSynthesis: PPARD ---| ROS	Our results show that ligand-activated Peroxisome proliferator-activated receptorδ attenuates UVB-induced secretion of MMP-2 by inhibiting reactive oxygen species generation, and that this process is related to the upregulation of elastin expression.	info:pmid/25149191#body:18	Peroxisome proliferator-activated receptor δ modulates MMP-2 secretion and elastin expression in human dermal fibroblasts exposed to ultraviolet B radiation	10.1016/j.jdermsci.2014.07.011	25149191
negative MolSynthesis: PPARD ---| ROS	Although the effects of PPARδ on NADPH oxidase were not directly assessed, our previous study demonstrated that ligand-activated PPARδ counteracts angiotensin II-induced reactive oxygen species generation by inhibiting rac1 translocation in vascular smooth muscle cells ( ).	info:pmid/25732738#body:115	PPARδ modulates oxLDL-induced apoptosis of vascular smooth muscle cells through a TGF-β/FAK signaling axis	10.1016/j.biocel.2015.02.014	25732738
negative MolSynthesis: PPARD ---| ROS	Although activation of PPARδ inhibited reactive oxygen species generation by Oxidized low-density lipoprotein, further studies are necessary to clarify its mechanism of action.	info:pmid/25732738#body:117	PPARδ modulates oxLDL-induced apoptosis of vascular smooth muscle cells through a TGF-β/FAK signaling axis	10.1016/j.biocel.2015.02.014	25732738
negative MolSynthesis: PPARD ---| ROS	Accordingly, PPARδ may be involved in the downregulation of FAK activity by inhibiting the reactive oxygen species generation induced by Oxidized low-density lipoprotein.	info:pmid/25732738#body:123	PPARδ modulates oxLDL-induced apoptosis of vascular smooth muscle cells through a TGF-β/FAK signaling axis	10.1016/j.biocel.2015.02.014	25732738
negative MolSynthesis: PPARD ---| ROS	The present findings indicate that PPARδ activation regulates Oxidized low-density lipoprotein-induced apoptotic cell death in vascular smooth muscle cells by modulating TGF-β/FAK signals, resulting in effects on cellular reactive oxygen species generation.	info:pmid/25732738#body:133	PPARδ modulates oxLDL-induced apoptosis of vascular smooth muscle cells through a TGF-β/FAK signaling axis	10.1016/j.biocel.2015.02.014	25732738
negative MolSynthesis: PPARD ---| ROS	PPARβ/δ has also been shown to exert antioxidant effect on cardiomyo-cytes by inhibiting PI3K/Akt signaling pathway to suppress Reactive oxygen species generation induced by AngII, however very little is known about its role in redox regulation in the gut [40–42].	info:pmid/29367760#cont:129	ROS release by PPARβ/δ-null fibroblasts reduces tumor load through epithelial antioxidant response	10.1038/s41388-017-0109-8	29367760
negative MolSynthesis: PPARD ---| ROS	was further potentiated in vascular smooth muscle cells transfected with TSP-1 small interfering RNA, but not control small interfering RNA, indicating that PPARδ suppresses reactive oxygen species generation by inhibiting the expression of TSP-1 (Fig. 4a, b).	info:pmid/29408825#cont:263	Ligand-activated peroxisome proliferator-activated receptor δattenuates vascular oxidative stress by inhibiting thrombospondin-1 expression	10.1159/000486570	29408825
negative MolSynthesis: PPARD ---| ROS	These results suggested that PPARδ inhibits reactive oxygen species generation by regulating the expression of antioxidant genes as well as TSP-1.	info:pmid/29408825#cont:303	Ligand-activated peroxisome proliferator-activated receptor δattenuates vascular oxidative stress by inhibiting thrombospondin-1 expression	10.1159/000486570	29408825
negative MolSynthesis: PPARD ---| ROS	In this study, we demonstrated that ligand-activated peroxisome proliferator-activated receptorδ prevents the angiotensin II-induced cellular senescence by reducing intracellular Reactive oxygen species generation.	info:pmid/22072715#cont:253	PPARδ coordinates angiotensin II-induced senescence in vascular smooth muscle cells through PTEN-mediated inhibition of superoxide generation	10.1074/jbc.M111.222562	22072715
negative MolSynthesis: PPARD ---| ROS	In the present study, ligand-activated peroxisome proliferator-activated receptorδ significantly decreased Reactive oxygen species generation.	info:pmid/22072715#cont:272	PPARδ coordinates angiotensin II-induced senescence in vascular smooth muscle cells through PTEN-mediated inhibition of superoxide generation	10.1074/jbc.M111.222562	22072715
negative MolSynthesis: PPARD ---| ROS	Ligand-activated PPARδ suppresses reactive oxygen species generation induced by UVB radiation	info:pmid/22335598#cont:168	Ligand-activated PPARδ inhibits UVB-induced senescence of human keratinocytes via PTEN-mediated inhibition of superoxide production	10.1042/BJ20111832	22335598
negative MolSynthesis: PPARD ---| ROS	Figure 3 Ligand activation of PPARδ or inhibition of phosphatidylinositol 3-kinase suppresses reactive oxygen species generation and cellular senescence of human keratinocytes induced by UVB irradiation	info:pmid/22335598#cont:207	Ligand-activated PPARδ inhibits UVB-induced senescence of human keratinocytes via PTEN-mediated inhibition of superoxide production	10.1042/BJ20111832	22335598
negative MolSynthesis: PPARD ---| ROS	Furthermore, we also examined the effects of PTEN siRNA on the PPARδ-mediated suppression of reactive oxygen species generation and the subsequent cellular senescence induced by UVB irradiation.	info:pmid/22335598#cont:303	Ligand-activated PPARδ inhibits UVB-induced senescence of human keratinocytes via PTEN-mediated inhibition of superoxide production	10.1042/BJ20111832	22335598
negative MolSynthesis: PPARD ---| ROS	Together, these data demonstrate that ligand-activated PPARδ regulates UVB-induced reactive oxygen species generation and cellular senescence by increasing the expression of PTEN, which in turn suppresses the UVB-induced phosphatidylinositol 3-kinase/Akt/Rac1 signalling pathways.	info:pmid/22335598#cont:305	Ligand-activated PPARδ inhibits UVB-induced senescence of human keratinocytes via PTEN-mediated inhibition of superoxide production	10.1042/BJ20111832	22335598
negative MolSynthesis: PPARD ---| ROS	These results suggest that ligand-activated PPARδ up-regulates PTEN expression and down-regulates phosphatidylinositol 3-kinase/Akt signalling pathways to suppress UVB-induced reactive oxygen species generation and cellular senescence in the skin.	info:pmid/22335598#cont:316	Ligand-activated PPARδ inhibits UVB-induced senescence of human keratinocytes via PTEN-mediated inhibition of superoxide production	10.1042/BJ20111832	22335598
negative MolSynthesis: PPARD ---| ROS	Therefore, these results led us to hypothesize that ligand-activated PPARδ up-regulates PTEN expression and down-regulates phosphatidylinositol 3-kinase/Akt activation signalling pathways to suppress UVB-induced reactive oxygen species generation and cellular senescence of the skin.	info:pmid/22335598#cont:365	Ligand-activated PPARδ inhibits UVB-induced senescence of human keratinocytes via PTEN-mediated inhibition of superoxide production	10.1042/BJ20111832	22335598
negative MolSynthesis: PPARD ---| ROS	Our results demonstrate that ligand-activated PPARd attenuates the UVB-induced secretion of MMP-1 by inhibiting reactive oxygen species generation, in a process mediated by the c-Jun N-terminal kinase/MKP-7 signaling pathway.	info:pmid/23639976#cont:38	PPARδ inhibits UVB-induced secretion of MMP-1 through MKP-7-mediated suppression of JNK signaling	10.1038/jid.2013.202	23639976
negative MolSynthesis: PPARD ---| ROS	These results suggest that in cells exposed to UVB, activation of PPARd restores the levels of collagen I and III by inhibiting the secretion of MMP-1 through the modulation of reactive oxygen species generation.	info:pmid/23639976#cont:207	PPARδ inhibits UVB-induced secretion of MMP-1 through MKP-7-mediated suppression of JNK signaling	10.1038/jid.2013.202	23639976
negative MolSynthesis: PPARD ---| ROS	In line with our previous study, ligand-activated Peroxisome proliferator-activated receptorδ significantly suppressed reactive oxygen species generation [4, 32], resulting in the reduction of MMP-2 activity in vascular smooth muscle cells treated with Ang II.	info:pmid/25116733#cont:511	Activation of peroxisome proliferator-Activated receptor δ inhibits angiotensin II-induced activation of matrix metalloproteinase-2 in vascular smooth muscle cells	10.1159/000365250	25116733
negative MolSynthesis: PPARD ---| ROS	In addition, activation of PPARd significantly reduced angiotensin II-induced reactive oxygen species generation in vascular smooth muscle cells by inhibiting the activation of	info:doi/10.1097/HJH.0000000000000634#cont:49	Chronic peroxisome proliferator-activated receptorβ/δ agonist GW0742 prevents hypertension, vascular inflammatory and oxidative status, and endothelial dysfunction in diet-induced obesity	10.1097/HJH.0000000000000634
negative MolSynthesis: PPARD ---| ROS	Peroxisomal proliferator-activated receptorδ inhibited NF-κB via transrepression by physically interacting with the p65 subunit and prevented activation of the PKCα/MEK1/2/ERK1/2/AP-1 pathway by inhibiting the radiation-induced increase in intracellular reactive oxygen species generation.	info:pmid/22387176#abs:9	PPARδ prevents radiation-induced proinflammatory responses in microglia via transrepression of NF-κB and inhibition of the PKCα/MEK1/2/ERK1/2/AP-1 pathway.	10.1016/j.freeradbiomed.2012.02.03210.1016/j.freeradbiomed.2012.02.032	22387176
negative MolSynthesis: PPARD ---| ROS	By contrast, these GW501516-mediated actions were potentiated in vascular smooth muscle cells transfected with small interfering RNA against NADPH oxidase 1 or 4, suggesting that ligand-activated PPARδ elicits these effects by modulating NADPH oxidase-mediated reactive oxygen species generation.	info:pmid/30620754#abs:5	Ligand-activated PPARδ inhibits angiotensin II-stimulated hypertrophy of vascular smooth muscle cells by targeting ROS.	10.1371/journal.pone.021048210.1371/journal.pone.0210482	30620754
negative MolSynthesis: PPARD ---| ROS	Activation of peroxisome proliferator-activated receptorδ by GW501516, a specific ligand for peroxisome proliferator-activated receptorδ, significantly reduced Angiotensin II-induced reactive oxygen species generation in vascular smooth muscle cells.	info:pmid/22519881#abs:3	Activation of PPARδ counteracts angiotensin II-induced ROS generation by inhibiting rac1 translocation in vascular smooth muscle cells.	10.3109/10715762.2012.68744810.3109/10715762.2012.687448	22519881
negative MolSynthesis: PPARD ---| ROS	As expected, the reduction in SA-β-gal activity and reactive oxygen species generation by GW501516 was recovered in cells transfected with Peroxisome proliferator-activated receptorδ siRNA, suggesting a Peroxisome proliferator-activated receptorδ-dependent effect of GW501516 on reactive oxygen species generation and cellular senescence ( B-D).	info:pmid/23000914#body:70	The PPARδ-mediated inhibition of angiotensin II-induced premature senescence in human endothelial cells is SIRT1-dependent	10.1016/j.bcp.2012.09.008	23000914
negative MolSynthesis: PPARD ---| ROS	line suppl. material, see www.karger.com/doi/10.1159/ 000365250), and pretreatment with GW501516 significantly suppressed angiotensin II-induced reactive oxygen species production ( fig. 3 ment with GW501516 was significantly reversed in cells transfected with Peroxisome proliferator-activated receptorδ siRNA, suggesting that the effect of GW501516 on reactive oxygen species generation is depende…	info:pmid/25116733#cont:275	Activation of peroxisome proliferator-Activated receptor δ inhibits angiotensin II-induced activation of matrix metalloproteinase-2 in vascular smooth muscle cells	10.1159/000365250	25116733
negative MolTransport: PPARD ---| glutamate	Taken together, these data suggest that Peroxisome proliferator-activated receptorβ/δ activation modulates glutamate release that mediates entrainment of the circadian clock by light.	info:pmid/23269438#abs:9	The role of PPARβ/δ in the regulation of glutamatergic signaling in the hamster suprachiasmatic nucleus.	10.1007/s00018-012-1241-910.1007/s00018-012-1241-9	23269438
negative MolTransport: PPARD ---| glutamate	Activation of PPARδ attenuates neurotoxicity by inhibiting lipopolysaccharide-triggered glutamate release in BV-2 microglial cells.	info:pmid/29388693#title:1	Activation of PPARδ attenuates neurotoxicity by inhibiting lipopolysaccharide-triggered glutamate release in BV-2 microglial cells.	10.1002/jcb.2673210.1002/jcb.26732	29388693
negative MolTransport: PPARD ---| glutamate	Here, we show that peroxisome proliferator-activated receptor delta (PPARδ) modulates neurotoxicity by inhibiting glutamate release in lipopolysaccharide -activated BV-2 microglial cells.	info:pmid/29388693#abs:3	Activation of PPARδ attenuates neurotoxicity by inhibiting lipopolysaccharide-triggered glutamate release in BV-2 microglial cells.	10.1002/jcb.2673210.1002/jcb.26732	29388693
negative MolTransport: PPARD ---| glutamate	Activation of PPARδ by GW501516, a specific PPARδ agonist, inhibited glutamate release in BV-2 cells.	info:pmid/29388693#abs:4	Activation of PPARδ attenuates neurotoxicity by inhibiting lipopolysaccharide-triggered glutamate release in BV-2 microglial cells.	10.1002/jcb.2673210.1002/jcb.26732	29388693
positive Regulation: ROS --+> schizophrenia	Reactive oxygen species are closely involved in several diseases of the nervous system including Parkinson's disease, Schizophrenia, and Alzheimer's disease .	info:doi/10.1016/j.cccn.2003.11.003#body:4	Antioxidant potential of vitamins A, E and C in modulating oxidative stress in rat brain	10.1016/j.cccn.2003.11.003
positive Regulation: ROS --+> schizophrenia	Glutamate, dopamine, iron-catecholamine complexes and reactive oxygen species are involved in several diseases of the nervous system including Parkinson's disease, Schizophrenia and Alzheimer's disease .	info:doi/10.1016/j.cccn.2003.11.003#body:59	Antioxidant potential of vitamins A, E and C in modulating oxidative stress in rat brain	10.1016/j.cccn.2003.11.003
positive Regulation: ROS --+> schizophrenia	ROS are closely involved in several diseases of nervous system including Parkinson's disease, schizophrenia and Alzheimer's disease ( ).	info:pmid/17141323#body:24	PCB (Aroclor 1254) enhances oxidative damage in rat brain regions: Protective role of ascorbic acid	10.1016/j.neuro.2006.11.002	17141323
positive Regulation: ROS --+> schizophrenia	Because glutathione S-transferase plays a role in preventing the generation of cathecolamine o-quinones and reactive oxygen species, the findings of Harada et al. suggest the hypothesis that cathecolamine o-quinones and reactive oxygen species are involved in the pathophysiology of schizophrenia.	info:doi/10.1016/S0165-1781(03)00095-7#body:61	NAD(P)H: quinone oxidoreductase (NQO1) gene polymorphism and schizophrenia	10.1016/S0165-1781(03)00095-7
positive Regulation: ROS --+> schizophrenia	Reactive oxygen species are closely involved in several diseases of nervous system including Parkinson's disease, schizophrenia and Alzheimer's disease ( ).	info:pmid/19914309#body:5	Effect of melatonin on PCB (Aroclor 1254) induced neuronal damage and changes in Cu/Zn superoxide dismutase and glutathione peroxidase-4 mRNA expression in cerebral cortex, cerebellum and hippocampus of adult rats	10.1016/j.neures.2009.10.015	19914309
positive Regulation: ROS --+> schizophrenia	There have been great evidences that reactive oxygen species may play an important role in the pathogenesis of schizophrenia .	info:pmid/12369276#body:2	The indices of endogenous oxidative and antioxidative processes in plasma from schizophrenic patients:The possible role of oxidant/antioxidant imbalance	10.1016/S0278-5846(02)00220-8	12369276
positive Regulation: ROS --+> schizophrenia	The hypothesis that reactive oxygen species play an important role in schizophrenia as well as neurodegenerative disorders remains speculative and there have been no detailed studies to test this hypothesis.	info:pmid/12369276#body:105	The indices of endogenous oxidative and antioxidative processes in plasma from schizophrenic patients:The possible role of oxidant/antioxidant imbalance	10.1016/S0278-5846(02)00220-8	12369276
positive Regulation: ROS --+> schizophrenia	The hypothesis that reactive oxygen species play an important role in schizophrenia as well as neurodegenerative disorders remains speculative.	info:pmid/15610954#body:1	Association between Ala-9Val polymorphism of Mn-SOD gene and schizophrenia	10.1016/j.pnpbp.2004.10.014	15610954
positive Regulation: ROS --+> schizophrenia	There has been strong evidence in recent years that oxygen free radicals may play an important role in the pathophysiology of schizophrenia ( ).	info:pmid/16426720#body:1	Elevated serum superoxide dismutase and thiobarbituric acid reactive substances in schizophrenia: A study of patients treated with haloperidol or clozapine	10.1016/j.pnpbp.2005.11.009	16426720
positive Regulation: ROS --+> schizophrenia	These findings are particularly significant in the context of substantial evidence to support the hypothesis that the formation of reactive oxygen species contribute to schizophrenia pathogenesis .	info:pmid/17166669#body:28	Therapeutic possibilities of cysteamine in the treatment of schizophrenia	10.1016/j.mehy.2006.10.045	17166669
positive Regulation: ROS --+> schizophrenia	reactive oxygen species are closely involved in several diseases of nervous system including Parkinson's disease, schizophrenia and Alzheimer's disease ( ).	info:pmid/18555635#body:17	Protective role of melatonin on PCB (Aroclor 1254) induced oxidative stress and changes in acetylcholine esterase and membrane bound ATPases in cerebellum, cerebral cortex and hippocampus of adult rat brain	10.1016/j.ijdevneu.2008.05.002	18555635
positive Regulation: ROS --+> schizophrenia	There is strong evidence that oxygen free radicals may play an important role in the pathophysiology schizophrenia .	info:pmid/23664585#body:2	Elevated serum protein oxidative stress in siblings of patients with schizophrenia	10.1016/j.schres.2013.04.025	23664585
positive Regulation: ROS --+> schizophrenia	Background: There is an increasing body of evidence that oxygen free radicals or dysregulation of free radical metabolism play an important role in the pathophysiology of schizophrenia.	info:doi/10.1016/j.schres.2010.02.394#body:1	ALTERED STATE OF THE ANTIOXIDATIVE DEFENSE SYSTEM (AODS) IN NEUROLEPTIC-NAIVE FIRST EPISODE SCHIZOPHRENIA	10.1016/j.schres.2010.02.394
positive Regulation: ROS --+> schizophrenia	Are changes in reactive oxygen species causative lesions that contribute to schizophrenia pathogenesis?	info:pmid/26589391#body:237	Implications for reactive oxygen species in schizophrenia pathogenesis	10.1016/j.schres.2015.06.022	26589391
positive Regulation: ROS --+> schizophrenia	This is relevant as psychological stress has been associated with higher levels of oxidative damage [ ] and reactive oxygen species has been suggested to play a critical role in the pathophysiology of stress-induced depression, schizophrenia and anxiety disorders [ ].	info:pmid/27400336#body:76	Oxidative stress: a potential link between emotional wellbeing and immune response	10.1016/j.coph.2016.06.006	27400336
positive Regulation: ROS --+> schizophrenia	Therefore, it predicts that reactive oxygen species scavengers have therapeutic effects on Schizophrenia.	info:pmid/22650965#cont:867	Paradox of schizophrenia genetics: is a paradigm shift occurring?	10.1186/1744-9081-8-28	22650965
positive Regulation: ROS --+> schizophrenia	The ROS play major role in development of schizophrenia.	info:pmid/21339994#cont:48	Study of OH{filled circle} radicals in human serum blood of healthy individuals and those with pathological schizophrenia	10.3390/ijms12010401	21339994
positive Regulation: ROS --+> schizophrenia	[4] also suggest that excess reactive oxygen species formation may play a critical role in the etiology of schizophrenia.	info:pmid/22270909#cont:18	The oxidative stress may be induced by the elevated homocysteine in schizophrenic patients	10.1007/s11064-012-0707-3	22270909
positive Regulation: ROS --+> schizophrenia	On the other hand, there is great evidence that reactive oxygen species are involved in membrane pathology in the central nervous system and may play a role in neuropsychiatric disorders including schizophrenia5.	info:pmid/25070818#cont:13	Potential role of some oxidant/antioxidant status parameters in prefrontal cortex of rat brain in an experimental psychosis model and the protective effects of melatonin		25070818
positive Regulation: ROS --+> schizophrenia	There is increasing evidence that reactive oxygen species plays an important role in the pathophysiology of schizophrenia.	info:pmid/25070818#cont:141	Potential role of some oxidant/antioxidant status parameters in prefrontal cortex of rat brain in an experimental psychosis model and the protective effects of melatonin		25070818
positive Regulation: ROS --+> schizophrenia	An increasing number of studies suggest that, genetic factors aside, reactive oxygen species may play a crucial role in the pathogenesis of schizophrenia.2	info:doi/10.1179/1351000214Y.0000000122#cont:20	Paliperidone regulates intracellular redox system in rat brain: Role of purine mechanism	10.1179/1351000214Y.0000000122
positive Regulation: ROS --+> schizophrenia	There is evidence that reactive oxygen species are involved in the pathophysiology of psychiatric disorders such as schizophrenia.	info:pmid/19282419#cont:12	Effects of antipsychotics and vitamin C on the formation of reactive oxygen species	10.1177/0269881109102538	19282419
positive Regulation: ROS --+> schizophrenia	There is a growing body of evidence that reactive oxygen species are involved in the development and pathophysiology of neuropsychiatric disorders such as schizophrenia.	info:pmid/19282419#cont:24	Effects of antipsychotics and vitamin C on the formation of reactive oxygen species	10.1177/0269881109102538	19282419
positive Regulation: ROS --+> schizophrenia	There is great evidence in recent years that oxygen free radicals play an important role in the pathophysiology of schizophrenia.	info:pmid/12369276#abs:1	The indices of endogenous oxidative and antioxidative processes in plasma from schizophrenic patients. The possible role of oxidant/antioxidant imbalance.	10.1016/s0278-5846(02)00220-8	12369276
positive Regulation: ROS --+> schizophrenia	Recently, there has been increasing evidence that catecholamine o-quinones and reactive oxygen species might contribute to the development of schizophrenia.	info:pmid/12834817#abs:3	NAD(P)H: quinone oxidoreductase (NQO1) gene polymorphism and schizophrenia.	10.1016/s0165-1781(03)00095-7	12834817
positive Regulation: ROS --+> schizophrenia	Reactive oxygen species have been suggested to play an important role in physiopathology of schizophrenia.	info:pmid/15610954#abs:1	Association between Ala-9Val polymorphism of Mn-SOD gene and schizophrenia.	10.1016/j.pnpbp.2004.10.014	15610954
positive Regulation: ROS --+> schizophrenia	There is strong evidence that oxygen free radicals may play an important role in the pathophysiology of schizophrenia.	info:pmid/16426720#abs:1	Elevated serum superoxide dismutase and thiobarbituric acid reactive substances in schizophrenia: a study of patients treated with haloperidol or clozapine.	10.1016/j.pnpbp.2005.11.009	16426720
positive Regulation: ROS --+> schizophrenia	Reactive oxygen species have been suggested to play an important role in physiopathology of schizophrenia.	info:pmid/17055157#abs:1	No association between Ala9Val functional polymorphism of MnSOD gene and schizophrenia in a representative Italian sample.	10.1016/j.neulet.2006.10.009	17055157
positive Regulation: ROS --+> schizophrenia	Furthermore, there is evidence that oxygen free radicals play an important role in the pathophysiology of schizophrenia.	info:pmid/17374554#abs:4	Oxidative stress in prefrontal cortex of rat exposed to MK-801 and protective effects of CAPE.	10.1016/j.pnpbp.2007.01.029	17374554
positive Regulation: ROS --+> schizophrenia	Our findings suggested that mitochondrial reactive oxygen species formation and apoptosis signaling are likely involved in cellular pathology of Schizophrenia.	info:pmid/24711834#abs:8	Schizophrenia induces oxidative stress and cytochrome C release in isolated rat brain mitochondria: a possible pathway for induction of apoptosis and neurodegeneration.		24711834
positive Regulation: ROS --+> schizophrenia	There is evidence that reactive oxygen species are involved in the pathophysiology of psychiatric disorders such as schizophrenia.	info:pmid/19282419#abs:1	Effects of antipsychotics and vitamin C on the formation of reactive oxygen species.	10.1177/0269881109102538	19282419
positive Regulation: ROS --+> schizophrenia	High concentrations of ROS are implicated in the destruction of cellular membranes and proteins and play a significant role in the onset of neurodegenerative disorders, cancers, diabetes and schizophrenia ( ).	info:pmid/17900539#body:92	Teneurin carboxy (C)-terminal associated peptide-1 inhibits alkalosis-associated necrotic neuronal death by stimulating superoxide dismutase and catalase activity in immortalized mouse hypothalamic cells	10.1016/j.brainres.2007.07.087	17900539
positive Regulation: ROS --+> schizophrenia	Strong evidence indicates that oxygen free radicals play an important role in the pathophysiology of schizophrenia (Reddy and Yao 1996), as indicated by altered antioxidant enzyme activities and increased level of lipid peroxidation (Mahadik et al. 1998; Herken et al. 2001; Zhang et al.	info:pmid/21870076#cont:332	Clozapine protects dopaminergic neurons from inflammation-induced damage by inhibiting microglial overactivation	10.1007/s11481-011-9309-0	21870076
positive Regulation: ROS --+> schizophrenia	This indicates that reactive oxygen species and reactive nitrogen species may stimulate oxidative/nitrative modifications of plasma proteins in schizophrenic patients.	info:pmid/19221441#abs:12	Oxidative/nitrative modifications of plasma proteins and thiols from patients with schizophrenia.	10.1159/000202822	19221441
positive Regulation: ROS --+> schizophrenia	Indeed, NOX enzymes are major generators of reactive oxygen species, which regulate progression of central nervous system disorders as diverse as amyotrophic lateral sclerosis, schizophrenia, Alzheimer disease, Parkinson disease, and stroke.	info:pmid/22643836#abs:5	Targeting NOX enzymes in the central nervous system: therapeutic opportunities.	10.1007/s00018-012-1014-5	22643836
negative Regulation: glutathione ---| schizophrenia	A genetic polymorphism has also caused impaired capacity to produce reduced glutathione (GSH) causing a reduction of 52% in the prefrontal cortex and 27% in the cerebrospinal fluid of drug-naïve schizophrenic patients ( ).	info:pmid/28890198#body:106	Crosstalk between endoplasmic reticulum stress and oxidative stress in schizophrenia: The dawn of new therapeutic approaches	10.1016/j.neubiorev.2017.08.025	28890198
negative Regulation: glutathione ---| schizophrenia	Therefore, we hypothesize that an increase in GSH-Px activity may provide a protective mechanism in relatives of schizophrenic patients.	info:pmid/17804133#body:91	Altered antioxidant defense system in clinically stable patients with schizophrenia and their unaffected siblings	10.1016/j.pnpbp.2007.08.003	17804133
negative Regulation: glutathione ---| schizophrenia	As a result of membrane lipid oxidation, a deficit in glutathione could impair numerous mechanisms involved in neurotransmission and cerebral connectivity ( ), leading to clinical symptoms of schizophrenia ( ).	info:doi/10.1016/j.neuroscience.2003.11.012#body:11	An animal model with relevance to schizophrenia: sex-dependent cognitive deficits in osteogenic disorder-Shionogi rats induced by glutathione synthesis and dopamine uptake inhibition during development	10.1016/j.neuroscience.2003.11.012
negative Regulation: glutathione ---| schizophrenia	The endogenous antioxidant, glutathione, interacts with NMDA receptors and may protect against the induction of schizophrenia ( ), so it is of note that decreases in its levels correlate with the severity of negative symptoms ( ).	info:pmid/24820238#body:226	Negative symptoms of schizophrenia: Clinical characteristics, pathophysiological substrates, experimental models and prospects for improved treatment	10.1016/j.euroneuro.2014.03.008	24820238
negative Regulation: glutathione ---| schizophrenia	Several lines of evidence suggest that underlying oxidative stress and glutathione depletion contribute to pathophysiology of several neurobehavioral disorders, including schizophrenia (2[?]" , 3)[?]" , bipolar disorder (4[?]" , 5)[?]" , Parkinson’s disease (6[?]" , 7)[?]" , Alzheimer’s disease (8[?]" , 9)[?]" , and autism.	info:pmid/19307255#body:36	Cellular and mitochondrial glutathione redox imbalance in lymphoblastoid cells derived from children with autism.		19307255
negative Regulation: glutathione ---| schizophrenia	Taurine and glutathione in plasma and cerebrospinal fluid in olanzapine treated patients with schizophrenia.	info:pmid/24113127#title:1	Taurine and glutathione in plasma and cerebrospinal fluid in olanzapine treated patients with schizophrenia.	10.1016/j.psychres.2013.09.01410.1016/j.psychres.2013.09.014	24113127
negative Regulation: glutathione ---| schizophrenia	Taurine and glutathione (GSH) have antioxidant and central nervous system protective properties, and are proposed to be involved in the pathology of schizophrenia.	info:pmid/24113127#abs:2	Taurine and glutathione in plasma and cerebrospinal fluid in olanzapine treated patients with schizophrenia.	10.1016/j.psychres.2013.09.01410.1016/j.psychres.2013.09.014	24113127
negative Regulation: glutathione ---| schizophrenia	Treatment with N-acetyl-cysteine, a precursor of glutathione and therefore an indirect modulator of N-methyl- d-aspartate function, increases mismatch negativity in patients with schizophrenia .	info:pmid/19433116#body:153	Neurophysiological and neurochemical animal models of schizophrenia: Focus on glutamate	10.1016/j.bbr.2009.05.005	19433116
negative Regulation: glutathione ---| schizophrenia	In the present study, the antioxidant enzyme activities of superoxide dismutase and catalase decreased in schizophrenic patients irrespective of their medication status, while that of GSH-Px decreased in the treated schizophrenic patients.	info:pmid/19576938#body:91	Decreased glutathione levels and antioxidant enzyme activities in untreated and treated schizophrenic patients	10.1016/j.pnpbp.2009.06.018	19576938
negative Regulation: glutathione ---| schizophrenia		Admin imported
negative Regulation: glutathione ---| schizophrenia	Glutathione (GSH), a non-enzymatic antioxidant, could be important in the pathogenesis of Schizophrenia, and evidence indicates lower levels in blood, cerebrospinal fluid and the prefrontal cortex in schizophrenic patients [7, 8].	info:pmid/30446769#cont:27	Effect of N-acetyl cysteine (NAC) supplementation on positive and negative syndrome scale in schizophrenia: a systematic review and meta-analysis of randomised controlled trials	10.1007/s00228-018-2595-1	30446769
negative Regulation: glutathione ---| schizophrenia	Studies suggested that superoxide dismutase , catalase , and glutathione promotes effects on the primary antioxidant defense system in psychiatric disorders, such as Bipolar disorder and schizophrenia [30].	info:pmid/30027342#cont:44	Inhibition of GSK-3β on Behavioral Changes and Oxidative Stress in an Animal Model of Mania	10.1007/s12035-018-1226-2	30027342
positive Regulation: superoxide --+> schizophrenia	The present finding of a positive correlation between superoxide generation and the negative symptoms in schizophrenic patients supports the hypothesis that superoxide anion may participate in the pathogenesis of schizophrenia, as the free radical, by its excess, causes the deterioration phase ('schizophrenic burnout') ( ).	info:pmid/14656447#body:113	Overproduction of neutrophil radical oxygen species correlates with negative symptoms in schizophrenic patients: parallel studies on neutrophil chemotaxis, superoxide production and bactericidal activity	10.1016/S0165-1781(03)00222-1	14656447
positive Regulation: superoxide --+> schizophrenia	Recently, it was shown that superoxide overproduction causes the decrease in parvalbumin expression in a NMDA receptor hypofunction model of schizophrenia (Behrens et al., 2007[Go]), suggesting that redox dysregulation could affect parvalbumin fast-spiking interneuron.	info:pmid/20164340#body:52	Redox dysregulation affects the ventral but not dorsal hippocampus: impairment of parvalbumin neurons, gamma oscillations, and related behaviors.		20164340
positive Regulation: superoxide --+> schizophrenia	The present findings of a positive correlation between superoxide generation and negative symptoms in schizophrenic patients support the hypothesis that superoxide anion may participate in the pathogenesis of schizophrenia, as an excess of free radicals could contribute to the deterioration phase of the disease.	info:pmid/14656447#abs:8	Overproduction of neutrophil radical oxygen species correlates with negative symptoms in schizophrenic patients: parallel studies on neutrophil chemotaxis, superoxide production and bactericidal activity.	10.1016/s0165-1781(03)00222-1	14656447
positive Regulation: glutamate --+> schizophrenia	The hyperactivity of these glutamatergic neurons leads to an increased glutamate release (confirmed by the present results), which is suggested as being responsible for the symptomatology of schizophrenia ( ).	info:pmid/27465045#body:229	Neurochemical and behavioral studies on the 5-HT1A-dependent antipsychotic action of the mGlu4 receptor agonist LSP4-2022	10.1016/j.neuropharm.2016.06.025	27465045
positive Regulation: glutamate --+> schizophrenia	However, glutamate production and toxicity may play a role in the acute state of schizophrenia.	info:pmid/27649638#body:7	Increased BOLD Signals Elicited by High Gamma Auditory Stimulation of the Left Auditory Cortex in Acute State Schizophrenia	10.1016/j.ebiom.2016.09.008	27649638
positive Regulation: glutamate --+> schizophrenia	These observations support that 5-HT and glutamate signalling through the 5-HT2A/mGlu2 receptor complex might each be responsible for different LSD-like and PCP-like symptoms of schizophrenia ( ).	info:pmid/27771435#body:333	New therapeutic opportunities for 5-HT2 receptor ligands	10.1016/j.pharmthera.2016.10.008	27771435
positive Regulation: glutamate --+> schizophrenia	Glutamate neurotransmission has shown to play an important role in bipolar disorder, major depressive disorder and schizophrenia: altered glutamate concentrations were found in anterior cingulate cortex of major depressive disorder patients ( ) and in supragranular layers in anterior cingulate cortex of schizophrenia patients ( ) compared to healthy controls.	info:doi/10.1016/j.euroneuro.2017.02.011#body:100	Distribution and levels of 5-HT1B receptors in anterior cingulate cortex of patients with bipolar disorder, major depressive disorder and schizophrenia - An autoradiography study	10.1016/j.euroneuro.2017.02.011	747
positive Regulation: glutamate --+> schizophrenia	However, there is no direct data confirming that excess glutamate directly causes structural damage to the retina in schizophrenia patients ( ).	info:doi/10.1016/j.schres.2017.07.018#body:153	Multiple retinal anomalies in schizophrenia	10.1016/j.schres.2017.07.018	745
positive Regulation: glutamate --+> schizophrenia	Some studies in humans have suggested that increased glutamate efflux observed in the prefrontal cortex and anterior cingulate cortex may be responsible for cognitive and negative symptoms of schizophrenia ( ; ).	info:pmid/29953902#body:149	Molecular targets of atypical antipsychotics: From mechanism of action to clinical differences	10.1016/j.pharmthera.2018.06.012	29953902
positive Regulation: glutamate --+> schizophrenia	A surge of interest in the role of glutamate neurotransmission in the pathogenesis of schizophrenia has led to the glutamate hypothesis of schizophrenia ( ).	info:pmid/16730337#body:117	A Novel Missense Mutation in the Transmembrane Domain of Neuregulin 1 is Associated with Schizophrenia	10.1016/j.biopsych.2006.03.017	16730337
positive Regulation: glutamate --+> schizophrenia	Over the past 15 years, psychopharmacologic studies, postmortem studies, and molecular genetic studies have provided evidence that glutamate synaptic abnormalities, particularly those that reduce N-methyl-D-aspartate glutamate receptor function, contribute to the neurobiology of schizophrenia ( ).	info:pmid/18694665#body:2	Capitalizing on Extrasynaptic Glutamate Neurotransmission to Treat Antipsychotic-Resistant Symptoms in Schizophrenia	10.1016/j.biopsych.2008.06.011	18694665
positive Regulation: glutamate --+> schizophrenia	In this context, our data offer novel support for the hypothesis that excessive glutamate contributes to the pathophysiology of schizophrenia and lend further credence to the antipsychotic potential of metabotropic glutamate 2/3 agonists ( ).	info:pmid/18550032#body:71	Loss of Glial Glutamate and Aspartate Transporter (Excitatory Amino Acid Transporter 1) Causes Locomotor Hyperactivity and Exaggerated Responses to Psychotomimetics: Rescue by Haloperidol and Metabotropic Glutamate 2/3 Agonist	10.1016/j.biopsych.2008.05.001	18550032
positive Regulation: glutamate --+> schizophrenia	It has been hypothesized that N-methyl-D-aspartate receptor-mediated glutamate dysfunction underlies mismatch negativity deficits in schizophrenia, as well as other neuropsychiatric diseases ( ).	info:pmid/20074704#body:17	Mismatch Negativity, Social Cognition, and Functioning in Schizophrenia Patients	10.1016/j.biopsych.2009.11.024	20074704
positive Regulation: glutamate --+> schizophrenia	Altered glutamate mediated neurotransmission has been suggested to play a role in the pathophysiology of schizophrenia.	info:doi/10.1016/j.brainres.2012.01.009#body:1	Effects of the selective kainate receptor antagonist ACET on altered sensorimotor gating in a genetic model of reduced NMDA receptor function	10.1016/j.brainres.2012.01.009
positive Regulation: glutamate --+> schizophrenia	Glutamate, dopamine, iron-catecholamine complexes and reactive oxygen species are involved in several diseases of the nervous system including Parkinson's disease, Schizophrenia and Alzheimer's disease .	info:doi/10.1016/j.cccn.2003.11.003#body:59	Antioxidant potential of vitamins A, E and C in modulating oxidative stress in rat brain	10.1016/j.cccn.2003.11.003
positive Regulation: glutamate --+> schizophrenia	It is possible that enhancing glutamate function via non-NMDA receptors may also have a potential beneficial effect for schizophrenia.	info:pmid/9286612#body:5	Effects of AMPA receptor positive modulators on amphetamine- and dizocilpine-induced locomotion	10.1016/S0014-2999(97)01103-5	9286612
positive Regulation: glutamate --+> schizophrenia	Abnormal interactions between monoamines, glutamate and GABA have been proposed to underlie schizophrenic pathology ( ).	info:pmid/16157159#body:80	Blood DHEAS concentrations correlate with cognitive function in chronic schizophrenia patients. A pilot study	10.1016/j.jpsychires.2005.01.008	16157159
positive Regulation: glutamate --+> schizophrenia	Multiple neurotransmitters, including dopamine ( ), serotonin ( ), and glutamate ( ) are hypothesized to contribute to both the etiology of schizophrenia and the regulation of prepulse inhibition, but the underlying neural bases of the sensorimotor gating deficits in schizophrenia are not yet understood.	info:pmid/12527469#body:11	The mGluR5 antagonist MPEP, but not the mGluR2/3 agonist LY314582, augments PCP effects on prepulse inhibition and locomotor activity	10.1016/S0028-3908(02)00332-5	12527469
positive Regulation: glutamate --+> schizophrenia	Pharmacological blockade of N-methyl- d-aspartate receptors induced schizophrenia-like cognitive deficits in healthy subjects, and exacerbated positive and negative symptoms in schizophrenia patients ( ), indicating that dysfunctions in glutamate neurotransmission contribute to the pathophysiology of schizophrenia ( ).	info:pmid/17126859#body:3	The effects of the mGluR5 antagonist MPEP and the mGluR2/3 antagonist LY341495 on rats' performance in the 5-choice serial reaction time task	10.1016/j.neuropharm.2006.10.003	17126859
positive Regulation: glutamate --+> schizophrenia	It is increasingly accepted that schizophrenia involves a dysfunction of glutamate transmission and recently, a selective group II mGluR agonist showed efficacy against positive and negative symptoms of schizophrenia ( ) as well as potential efficacy against cognitive deficits in an experimental medicine study ( ).	info:pmid/19285517#body:1	Effects of N-acetylaspartylglutamate (NAAG) at group II mGluRs and NMDAR	10.1016/j.neuropharm.2009.03.002	19285517
positive Regulation: glutamate --+> schizophrenia	Moreover, glutamate may have a pivotal role in several psychiatric conditions (such as schizophrenia, mood disorders and anxiety) ( ) and in neurodegenerative disorders (Alzheimer's disease and Huntington's disease).	info:pmid/21569789#body:68	New perspectives in glutamate and anxiety	10.1016/j.pbb.2011.04.010	21569789
positive Regulation: glutamate --+> schizophrenia	Recent study of genetic structural variants in schizophrenia has implicated genes involved in signalling pathways including GRM7 ( ) suggesting that glutamate genes and their interactions with other related networks may contribute towards schizophrenia.	info:pmid/20060416#body:247	Genetic association studies of glutamate, GABA and related genes in schizophrenia and bipolar disorder: A decade of advance	10.1016/j.neubiorev.2010.01.002	20060416
positive Regulation: glutamate --+> schizophrenia	The availability of orally active metabotropic glutamate receptor agonists makes it feasible to test the hypothesis that excessive glutamate release, particularly in critical sites such as the prefrontal cortex, plays a role in the positive and/or negative symptoms of schizophrenia.	info:pmid/10719157#body:137	Serotonin model of schizophrenia: emerging role of glutamate mechanisms	10.1016/S0165-0173(99)00046-6	10719157
positive Regulation: glutamate --+> schizophrenia	It is worth mentioning that the glutamate can have a small inhibitory effect in some thalamic reticular nucleus cells mediated through the activation of group II metabotropic glutamate receptors, as demonstrated using an in vitro slice preparation . (2) Dopamine receptors, which are the main targets of therapeutic drugs used to treat schizophrenia, are present in the thalamic reticular nucleus , …	info:pmid/15297152#body:73	The thalamic reticular nucleus: structure, function and concept	10.1016/j.brainresrev.2004.04.008	15297152
positive Regulation: glutamate --+> schizophrenia	The observations of antagonistic CB 1/D 2 receptor interactions in possible CB 1/D 2 and A 2A/CB 1/D 2 RMs likely present also in the ventral striato-pallidal gamma-aminobutyric acid neurons and in the cortico-striatal glutamate terminals in the nucleus accumbens indicate the possibility that CB 1 agonists may have an antipsychotic potential by reducing D 2 signaling in this pathway and in the af…	info:pmid/18222544#body:361	Receptor-receptor interactions within receptor mosaics. Impact on neuropsychopharmacology	10.1016/j.brainresrev.2007.11.007	18222544
positive Regulation: glutamate --+> schizophrenia	Recently, we also investigated plasma glutamate ( ), glycine, and l- and d -serine levels ( ) in schizophrenia, and showed that plasma glutamate and d -serine levels increased concurrently with improvement of schizophrenic symptoms from the acute stage to the remission stage.	info:pmid/20226539#body:9	Plasma alanine levels increase in patients with schizophrenia as their clinical symptoms improve-Results from the Juntendo University Schizophrenia Projects (JUSP)	10.1016/j.psychres.2010.02.014	20226539
positive Regulation: glutamate --+> schizophrenia	Much of this is speculative at present but there is growing evidence that both hyper- and hypo-functioning of either the glutamate or GABA receptor systems can lead to neuronal pathology and might contribute to such diverse illnesses as schizophrenia and Alzheimer's disease.	info:doi/10.1016/S0165-6147(02)02120-X#body:23	Glutamate and GABA get together	10.1016/S0165-6147(02)02120-X
positive Regulation: glutamate --+> schizophrenia	It should be emphasized, that currently there is little biochemical evidence of glutamate-mediated hypofunction in schizophrenia , but in post-mortem studies some alterations in NMDA receptor expression in certain brain areas have recently been found .	info:pmid/11506886#body:58	Genetic animal models: focus on schizophrenia	10.1016/S0166-2236(00)01886-5	11506886
positive Regulation: glutamate --+> schizophrenia	These observations support the speculation that serotonin and glutamate acting through the 5-HT 2A-mGlu 2 receptor complex might each be responsible for different lysergic acid diethylamide-like and PCP-like symptoms of schizophrenia.	info:pmid/19269047#body:81	Psychedelics and schizophrenia	10.1016/j.tins.2008.12.005	19269047
positive Regulation: glutamate --+> schizophrenia	It has been hypothesized that insufficient glutamate neurotransmission is involved in the neuropathophysiology of schizophrenia .	info:pmid/17881065#body:5	Lurasidone reverses MK-801-induced impairment of learning and memory in the Morris water maze and radial-arm maze tests in rats	10.1016/j.bbr.2007.08.012	17881065
positive Regulation: glutamate --+> schizophrenia	The GABA/glutamate balance in the prefrontal cortex may be particularly important in schizophrenia when the impaired thalamic filter leads to increased transmission of sensory information from the periphery to the cerebral cortex ( ).	info:pmid/17669555#body:69	The synaptic and nonsynaptic glycine transporter type-1 inhibitors Org-24461 and NFPS alter single neuron firing rate in the rat dorsal raphe nucleus:Further evidence for a glutamatergic-serotonergic interaction and its role in antipsychotic action	10.1016/j.neuint.2007.06.030	17669555
positive Regulation: glutamate --+> schizophrenia	Glutamate, an excitatory neurotransmitter, plays an important role in schizophrenia pathogenesis.	info:pmid/12787856#body:50	Glutamine synthetase and glutamate dehydrogenase in the prefrontal cortex of patients with schizophrenia	10.1016/S0278-5846(03)00078-2	12787856
positive Regulation: glutamate --+> schizophrenia	While the source of pro-apoptotic stress remains uncertain, a growing body of literature suggests that glutamate excitotoxicity, oxidative stress, reduced brain-derived neurotrophic factor levels and increased synaptic calcium flux contribute to the pathophysiology of schizophrenia, and that these factors, individually or in concert, can create a pro-apoptotic environment.	info:pmid/15908096#body:176	Apoptotic mechanisms in the pathophysiology of schizophrenia	10.1016/j.pnpbp.2005.03.010	15908096
positive Regulation: glutamate --+> schizophrenia	Plasma glutamate might be an indicator for schizophrenic clinical course in combination with medication although its role in the pathophysiology is still unknown.	info:pmid/17669570#body:109	Increased plasma glutamate by antipsychotic medication and its relationship to glutaminase 1 and 2 genotypes in schizophrenia - Juntendo University Schizophrenia Projects (JUSP)	10.1016/j.pnpbp.2007.06.009	17669570
positive Regulation: glutamate --+> schizophrenia	In addition, have found that a higher plasma Glutamate concentration showed significant positive correlation with increased anxiety at the remission stage of schizophrenia.	info:pmid/20637820#body:96	Elevated plasma γ-aminobutyrate/glutamate ratio and responses to risperidone antipsychotic treatment in schizophrenia	10.1016/j.pnpbp.2010.07.006	20637820
positive Regulation: glutamate --+> schizophrenia	Disrupted glutamate and glycine neurotransmission have been reported to be involved in the pathophysiology of schizophrenia as described above.	info:pmid/20828596#body:161	Significance of NMDA receptor-related glutamatergic amino acid levels in peripheral blood of patients with schizophrenia	10.1016/j.pnpbp.2010.08.027	20828596
positive Regulation: glutamate --+> schizophrenia	In other cases, primary dysfunction in other genes/molecules (e.g. glutamate) may lead to disrupted development of the NRG1 system and subsequently schizophrenia symptomology.	info:pmid/21371516#body:117	Reciprocal signalling between NR2 subunits of the NMDA receptor and neuregulin1 and their role in schizophrenia	10.1016/j.pnpbp.2011.02.017	21371516
positive Regulation: glutamate --+> schizophrenia	Because a disturbance of the interaction between glutamate and dopamine plays a role in the etiology of schizophrenia, a role of the glutamate-dopamine interaction in the nucleus accumbens septi in the regulation of prepulse inhibition was thoroughly investigated.	info:pmid/10463792#body:241	The neurobiology of startle	10.1016/S0301-0082(98)00098-7	10463792
positive Regulation: glutamate --+> schizophrenia	Our proposed model has implications for how DA and glutamate interact to produce stable persistent activity states in neuropsychiatric disorders such as schizophrenia ( ).	info:pmid/15381316#body:865	The principal features and mechanisms of dopamine modulation in the prefrontal cortex	10.1016/j.pneurobio.2004.05.006	15381316
positive Regulation: glutamate --+> schizophrenia	There are two main hypotheses related to schizophrenia involving disturbances of dopamine and glutamate, more generally suggesting a glutamate-monoamine imbalance ( ).	info:pmid/17350744#body:157	The neurobiological characteristics of rapid eye movement (REM) sleep are candidate endophenotypes of depression, schizophrenia, mental retardation and dementia	10.1016/j.pneurobio.2007.01.004	17350744
positive Regulation: glutamate --+> schizophrenia	It has been suggested that reduced glutamate neurotransmission may be involved in the pathophysiology of schizophrenia.	info:pmid/9292880#body:2	Deficits of [ 3H] d-aspartate binding to glutamate uptake sites in striatal and accumbens tissue in patients with schizophrenia	10.1016/S0304-3940(97)00563-6	9292880
positive Regulation: glutamate --+> schizophrenia	Clozapine may increase glutamate neurotransmission in the hippocampal CA1 region by downregulation of EAAT2 and EAAT3 expression, which may be beneficial in schizophrenia.	info:pmid/12873733#body:73	Decreased gene expression of glial and neuronal glutamate transporters after chronic antipsychotic treatment in rat brain	10.1016/S0304-3940(03)00653-0	12873733
positive Regulation: glutamate --+> schizophrenia	Perhaps even more importantly, glutamate is also involved in schizophrenia, particularly through a decrease in nucleus accumbens.	info:pmid/16650940#body:71	The dreaming sleep stage: A new neurobiological model of schizophrenia?	10.1016/j.neuroscience.2006.02.082	16650940
positive Regulation: glutamate --+> schizophrenia	Oligodendrocytes in schizophrenia are influenced by abnormalities in glutamate and dopamine metabolism since from one side they are known to be vulnerable to oxidative glutamate toxicity and from the other side D2 signaling in these cells plays an essential role in myelin maintenance .	info:pmid/21703772#body:17	Recombinant human IGF-1 for patients with schizophrenia	10.1016/j.mehy.2011.06.001	21703772
positive Regulation: glutamate --+> schizophrenia	For example, the excitatory neurotransmitter glutamate is now thought to play a prominent role in schizophrenia.	info:doi/10.1016/j.mehy.2012.01.035#body:27	Alpha7 nicotinic cholinergic neuromodulation may reconcile multiple neurotransmitter hypotheses of schizophrenia	10.1016/j.mehy.2012.01.035
positive Regulation: glutamate --+> schizophrenia	In the prefrontal cortex, an unbalanced interaction between dopamine, glutamate and γ-aminobutyric acid has recently been suggested to be involved in schizophrenia .	info:pmid/11113590#body:1	Endogenous dopamine potentiates the effects of glutamate on extracellular GABA in the prefrontal cortex of the freely moving rat	10.1016/S0361-9230(00)00353-1	11113590
positive Regulation: glutamate --+> schizophrenia	The glutamate deficiency hypothesis is consistent with findings of decreased glutamate concentrations in the cerebrospinal fluid of schizophrenic patients , alterations in cortical and subcortical N-methyl-D-aspartate receptor densities , and reduced glutamate release in postmortem brains of schizophrenic patients .	info:pmid/11750795#body:16	A systems model of altered consciousness: integrating natural and drug-induced psychoses	10.1016/S0361-9230(01)00646-3	11750795
positive Regulation: glutamate --+> schizophrenia	It is thus conceivable that genes that subserve a modulatory rather than an effector role in the dopamine, glutamate and GABA neurotransmission pathways significantly contribute to increased risk for schizophrenia (see below).	info:pmid/20688137#body:21	The neuregulin signaling pathway and schizophrenia: From genes to synapses and neural circuits	10.1016/j.brainresbull.2010.07.012	20688137
positive Regulation: glutamate --+> schizophrenia	It is thus plausible that stimulation of N-methyl- d-aspartate receptors ( ), inhibition of presynaptic glutamate release by, e.g., lamotrigine ( ), or non-NMDA receptor antagonism ( ) may result in beneficial effects in schizophrenia.	info:pmid/15560967#body:19	Glutamatergic drugs for schizophrenia: a systematic review and meta-analysis	10.1016/j.schres.2004.05.005	15560967
positive Regulation: glutamate --+> schizophrenia	Further, some studies with NMDA antagonists suggest that schizophrenia involves an increase in glutamate release in the prefrontal cortex and increased activation of non-NMDA post-synaptic receptors, such as the AMPA receptors ( ).	info:pmid/17141476#body:6	AMPA receptor subunit and splice variant expression in the DLPFC of schizophrenic subjects and rhesus monkeys chronically administered antipsychotic drugs	10.1016/j.schres.2006.10.004	17141476
positive Regulation: glutamate --+> schizophrenia	Observations of reduced glutamate in the cerebrospinal fluid of patients with schizophrenia ( ) initially led to the glutamate hypothesis of schizophrenia, though this finding was not subsequently replicated ( ).	info:pmid/18799287#body:205	Schizophrenia, "just the facts": What we know in 2008:Part 3: Neurobiology	10.1016/j.schres.2008.07.020	18799287
positive Regulation: glutamate --+> schizophrenia	Glutamate is thought to play an important role in the pathophysiology of schizophrenia ( ).	info:pmid/19097753#body:3	Metabolite changes and gender differences in schizophrenia using 3-Tesla proton magnetic resonance spectroscopy ( 1H-MRS)	10.1016/j.schres.2008.11.014	19097753
positive Regulation: glutamate --+> schizophrenia	Finally, our data suggest that reducing synaptic glutamate could be a useful strategy in the treatment of schizophrenia.	info:pmid/19716271#body:113	Abnormal glycosylation of EAAT1 and EAAT2 in prefrontal cortex of elderly patients with schizophrenia	10.1016/j.schres.2009.07.025	19716271
positive Regulation: glutamate --+> schizophrenia	This may be for reasons outlined above in relation to P3 differences between schizophrenia and the amphetamine model, e.g., insufficient dose, chronic dopamine hyperactivity, and other neurophysiological alterations (GABA/glutamate) could be responsible for the lateralised reduction in schizophrenia.	info:pmid/22440975#body:168	Dexamphetamine reduces auditory P3 delta power and phase-locking while increasing gamma power	10.1016/j.euroneuro.2012.02.009	22440975
positive Regulation: glutamate --+> schizophrenia	Drugs with similar acamprosate-like profile on metabotropic glutamate (e.g., mGluR5) and NMDA receptors may provide a better and safer therapeutic strategy for early stages schizophrenia as compared to risperidone ( ), olanzapine ( ) or D-cycloserine ( ).	info:pmid/18650071#body:156	Glutamatergic dysfunction in schizophrenia: From basic neuroscience to clinical psychopharmacology	10.1016/j.euroneuro.2008.06.005	18650071
positive Regulation: glutamate --+> schizophrenia	GABA neurotransmission and glutamate neurotransmission are commonly considered to be involved in the pathophysiology during the development of schizophrenia .	info:pmid/19944577#body:139	Gene- and evidence-based candidate gene selection for schizophrenia and gene feature analysis	10.1016/j.artmed.2009.07.009	19944577
positive Regulation: glutamate --+> schizophrenia	In addition, evidence exists for a role in glutamate toxicity, which is thought to be involved in a variety of neurodegenerative processes, including stroke, Parkinson's disease, Alzheimer's disease and epilepsy, and in schizophrenia.	info:pmid/12039567#body:3	Synthesis and in vitro evaluation of N,N'-diphenyl and N-naphthyl- N'-phenylguanidines as N-methyl- d-aspartate receptor ion-channel ligands	10.1016/S0960-894X(02)00235-4	12039567
positive Regulation: glutamate --+> schizophrenia	Glutamate has been suspected to be involved in schizophrenia because drugs like phencyclidine (PCP) and ketamine, which block NMDA channels, can induce a psychosis that mimics both positive and negative symptoms.	info:doi/10.1016/j.cub.2005.11.059#body:49	Schizophrenia	10.1016/j.cub.2005.11.059
positive Regulation: glutamate --+> schizophrenia	Moreover, LY404039 has been tested in a Phase II human schizophrenia clinical trial in its pro-drug form, and found to be well tolerated, safe, and effective in treating schizophrenia symptoms, which are thought to also be mediated by excess glutamate release ( ).	info:pmid/22472187#body:367	The group 2 metabotropic glutamate receptor agonist LY379268 rescues neuronal, neurochemical and motor abnormalities in R6/2 Huntington's disease mice	10.1016/j.nbd.2012.03.025	22472187
positive Regulation: glutamate --+> schizophrenia	As DAAO genotype is thought to influence glutamate neurotransmission, this disease-dependent pattern of gene action provides indirect support for the hypothesis that glutamate dysfunction contributes to the pathophysiology of schizophrenia ( ).	info:pmid/21421061#body:137	Differential effects of DAAO on regional activation and functional connectivity in schizophrenia, bipolar disorder and controls	10.1016/j.neuroimage.2011.03.037	21421061
positive Regulation: glutamate --+> schizophrenia	Regulating glutamate could be the key to treating conditions as diverse as stroke, spinal cord injury, amyotrophic lateral sclerosis , chronic pain, peripheral neuropathies and possibly schizophrenia and epilepsy.	info:doi/10.1016/S1359-6446(00)01486-0#body:4	NAALADase inhibitors: A novel approach to glutamate regulation	10.1016/S1359-6446(00)01486-0
positive Regulation: glutamate --+> schizophrenia	Glutamate was suggested to be associated with personality traits and plays a key role in the pathophysiology of schizophrenia.	info:doi/10.1016/j.clinph.2008.07.125#body:2	127. Genetic of dysfunctional glutamatergic neurotransmission	10.1016/j.clinph.2008.07.125
positive Regulation: glutamate --+> schizophrenia	This hypothesis states that a prefrontal-cortex glutamate deficiency is responsible for schizophrenia symptomatology.	info:pmid/17207662#body:131	The tripartite synapse: roles for gliotransmission in health and disease	10.1016/j.molmed.2006.12.005	17207662
positive Regulation: glutamate --+> schizophrenia	The disease process of schizophrenia appears to involve deficient glutamate-mediated excitatory.	info:pmid/22771711#body:170	The possible role of the Akt signaling pathway in schizophrenia	10.1016/j.brainres.2012.06.032	22771711
positive Regulation: glutamate --+> schizophrenia	First, mounting studies indicate that aberrant synaptic plasticity and N-methyl d-aspartate receptor -mediated glutamate neurotransmission are involved in the pathophysiology of schizophrenia based on genetics and neuroanatomical studies.	info:pmid/23414653#body:4	Exonic resequencing of the DLGAP3 gene as a candidate gene for schizophrenia	10.1016/j.psychres.2012.12.015	23414653
positive Regulation: glutamate --+> schizophrenia	Disturbances of glutamate neurotransmission, particularly underactivity of glutamate receptors, have been hypothesized to contribute to the pathophysiology of schizophrenia ( ).	info:pmid/23462048#body:84	Abnormal N-linked glycosylation of cortical AMPA receptor subunits in schizophrenia	10.1016/j.schres.2013.01.031	23462048
positive Regulation: glutamate --+> schizophrenia	It is therefore tempting to speculate that altered vesicular glutamate transporter activity might result in attenuation of glutamate neurotransmission that may underlie some of the symptoms of schizophrenia ( ).	info:pmid/24121008#body:68	Effect of VGLUT inhibitors on glutamatergic synaptic transmission in the rodent hippocampus and prefrontal cortex	10.1016/j.neuint.2013.10.001	24121008
positive Regulation: glutamate --+> schizophrenia	Following the finding of low glutamate concentrations in the CSF of schizophrenia patients ( ), the hypofunctioning of glutamatergic neurotransmission was considered to be involved in the pathophysiology of schizophrenia.	info:pmid/24184687#body:163	Network beyond IDO in psychiatric disorders: Revisiting neurodegeneration hypothesis	10.1016/j.pnpbp.2013.08.008	24184687
positive Regulation: glutamate --+> schizophrenia	N-Methyl-d-Aspartate receptor of glutamate has been of increasing interest as a target for treatment of negative and cognitive symptoms of schizophrenia ( ).	info:pmid/24480077#body:13	Minocycline add-on to risperidone for treatment of negative symptoms in patients with stable schizophrenia: Randomized double-blind placebo-controlled study	10.1016/j.psychres.2013.12.051	24480077
positive Regulation: glutamate --+> schizophrenia	The study contributes a new idea that if the mechanism of minocycline treating schizophrenia were proved to be related to inhibiting activated microglia and enhancing glutamate neurotransmission, medication similar to the mechanism would be a new candidate for treatment of schizophrenia.	info:pmid/24503176#body:145	Minocycline supplementation for treatment of negative symptoms in early-phase schizophrenia: A double blind, randomized, controlled trial	10.1016/j.schres.2014.01.011	24503176
positive Regulation: glutamate --+> schizophrenia	In fact, interactions of glutamate on dopamine and dopamine on glutamate could be highly important for schizophrenia.	info:pmid/24524997#body:118	Schizophrenia: from dopaminergic to glutamatergic interventions	10.1016/j.coph.2014.01.001	24524997
positive Regulation: glutamate --+> schizophrenia	With this thought in mind, deficiencies in excitatory glutamate transmission within the prefrontal cortex are another key pathophysiologic alteration thought to underlie cognitive symptoms of schizophrenia ( ).	info:doi/10.1016/j.biopsych.2014.09.007#body:33	Prefrontal Cortical Gamma-Aminobutyric Acid Transmission and Cognitive Function: Drawing Links to Schizophrenia from Preclinical Research	10.1016/j.biopsych.2014.09.007
positive Regulation: glutamate --+> schizophrenia	This section provides a comprehensive explanation of topics relevant to the study of glutamate-mediated excitotoxicty in schizophrenia, beginning with a background of the illness and its dopaminergic hypothesis.	info:pmid/25159198#body:1	Glutamate-mediated excitotoxicity in schizophrenia: A review	10.1016/j.euroneuro.2014.07.015	25159198
positive Regulation: glutamate --+> schizophrenia	In contrast to currently available human studies, preclinical studies offer more conclusive evidence for the role of glutamate-mediated excitotoxicity in schizophrenia.	info:pmid/25159198#body:114	Glutamate-mediated excitotoxicity in schizophrenia: A review	10.1016/j.euroneuro.2014.07.015	25159198
positive Regulation: glutamate --+> schizophrenia	Various studies suggest that glutamate plays a prominent role in schizophrenia.	info:pmid/26206184#body:183	The multiple roles of the α7 nicotinic acetylcholine receptor in modulating glutamatergic systems in the normal and diseased nervous system	10.1016/j.bcp.2015.07.018	26206184
positive Regulation: glutamate --+> schizophrenia	With this thought in mind, deficiencies in excitatory glutamate transmission within the prefrontal cortex are another key pathophysiologic alteration thought to underlie cognitive symptoms of schizophrenia ( ).	info:pmid/25442792#body:33	Prefrontal Cortical Gamma-Aminobutyric Acid Transmission and Cognitive Function: Drawing Links to Schizophrenia from Preclinical Research	10.1016/j.biopsych.2014.09.007	25442792
positive Regulation: glutamate --+> schizophrenia	Pharmacologically reducing (excitatory) glutamate release using metabotropic glutamate 2/3 receptor agonists improves schizophrenia symptoms (both positive and negative) ( ), suggesting that reducing spiking activity has antipsychotic effects.	info:pmid/26005114#body:128	Dynamic Network Communication as a Unifying Neural Basis for Cognition, Development, Aging, and Disease	10.1016/j.biopsych.2015.04.016	26005114
positive Regulation: glutamate --+> schizophrenia	Glutamate has long been thought to play a role in schizophrenia, with numerous attempts being made to develop agents that modulate or downregulate the system.	info:doi/10.1016/j.psc.2015.05.009#body:38	Development of New Psychopharmacological Agents for Depression and Anxiety	10.1016/j.psc.2015.05.009
positive Regulation: glutamate --+> schizophrenia	Actually, glutamate and especially elevated glutamate levels are also discussed to provoke a variety of psychiatric disorders like autism , schizophrenia, especially negative symptoms of schizophrenic patients and depression , whereas in ADHD and manic patients elevated glutamine levels were found .	info:pmid/25595841#body:11	Is the vigilance regulation model of affective disorders and ADHD also appropriate for other psychiatric disorders (schizophrenia, autism) and is it associated with glutamate?	10.1016/j.mehy.2014.12.013	25595841
positive Regulation: glutamate --+> schizophrenia	Accumulated evidence has indicated that abnormal glutamate neurotransmission may contribute to the pathogenesis of schizophrenia.	info:pmid/25958346#body:70	Correlation of functional GRIN2A gene promoter polymorphisms with schizophrenia and serum d-serine levels	10.1016/j.gene.2015.05.011	25958346
positive Regulation: glutamate --+> schizophrenia	An imbalance of glutamate and GABA has been reported to be one of the main causes of various neurological diseases including autism, Rett syndrome, schizophrenia, and mood disorders .	info:pmid/26325468#body:110	Interferon-gamma inhibits the neuronal differentiation of neural progenitor cells by inhibiting the expression of Neurogenin2 via the JAK/STAT1 pathway	10.1016/j.bbrc.2015.08.104	26325468
positive Regulation: glutamate --+> schizophrenia	Although investigational therapeutics targeted solely at direct interaction with glutamate receptors or glycine transporters have not successfully translated into clear clinical benefit, it is recognized that the interaction between glutamate and dopamine modulation is important in schizophrenia ( ).	info:pmid/26444072#body:20	ITI-007 for the Treatment of Schizophrenia: A 4-Week Randomized, Double-Blind, Controlled Trial	10.1016/j.biopsych.2015.08.026	26444072
positive Regulation: glutamate --+> schizophrenia	Glutamate has long been thought to play a role in schizophrenia, with numerous attempts being made to develop agents that modulate or downregulate the system.	info:pmid/26300029#body:38	Development of New Psychopharmacological Agents for Depression and Anxiety	10.1016/j.psc.2015.05.009	26300029
positive Regulation: glutamate --+> schizophrenia	Considering prior hypotheses and evidence for glutamate and NMDA (N-methyl-d-aspartic acid) receptor dysfunction in schizophrenia, the SLC1A2 gene may play an important role in the pathogenesis of schizophrenia by influencing glutamate concentrations.	info:pmid/26459047#body:94	Common variants in SLC1A2 and schizophrenia: Association and cognitive function in patients with schizophrenia and healthy individuals	10.1016/j.schres.2015.10.012	26459047
positive Regulation: glutamate --+> schizophrenia	Glutamate synthase (GOGAT) was more active in the guts of patients with schizophrenia, and high GOGAT was associated with altered gut microbiota taxonomies associated with gut Immunoglobin A levels ( ).	info:doi/10.1016/j.bbi.2019.09.022#body:28	Nutrition and immunology in mental health: Precision medicine and integrative approaches to address unmet clinical needs in psychiatric treatments	10.1016/j.bbi.2019.09.022
positive Regulation: glutamate --+> schizophrenia	The malfunction of special heterodimers and receptor mosaics in the ventral striatum containing D(2) receptors and 5-HT(2A) receptors in cortical networks may contribute to disturbances of key pathways involving ventral striato-pallidal GABA neurons and mediodorsal thalamic prefrontal glutamate neurons that may lead to the development of schizophrenia.	info:pmid/19156349#abs:2	Integrated signaling in heterodimers and receptor mosaics of different types of GPCRs of the forebrain: relevance for schizophrenia.	10.1007/s00702-008-0174-910.1007/s00702-008-0174-9	19156349
positive Regulation: glutamate --+> schizophrenia	Abnormal glutamate ionotropic N-methyl-D-aspartate receptor type subunit 1 (NR1) may be a potential cause of schizophrenia.	info:pmid/30704411#abs:2	Association between polymorphisms in the GRIN1 gene 5' regulatory region and schizophrenia in a northern Han Chinese population and haplotype effects on protein expression in vitro.	10.1186/s12881-019-0757-310.1186/s12881-019-0757-3	30704411
positive Regulation: glutamate --+> schizophrenia	An imbalance in the main excitatory (glutamate) and inhibitory (GABA) neurotransmitter systems in the brain plays a role in the pathophysiology of schizophrenia.	info:pmid/31202911#abs:3	Effect of cannabidiol on endocannabinoid, glutamatergic and GABAergic signalling markers in male offspring of a maternal immune activation (poly I:C) model relevant to schizophrenia.	10.1016/j.pnpbp.2019.10966610.1016/j.pnpbp.2019.109666	31202911
positive Regulation: glutamate --+> schizophrenia	The results are in line with previous experimental data suggesting that excessive glutamate neurotransmission contributes to the positive symptoms of schizophrenia.	info:pmid/14643092#abs:8	Lamotrigine in treatment-resistant schizophrenia: a randomized placebo-controlled crossover trial.	10.1016/s0006-3223(03)00524-9	14643092
positive Regulation: glutamate --+> schizophrenia	Results suggest that the reduction of N-acetylaspartate and choline may indicate neuronal dysfunction and that the elevation of gamma-aminobutyric acid and glutamate may play a role in chronic schizophrenia. 1H magnetic resonance spectroscopy may be a useful modality in research and in the clinical evaluation of chronic schizophrenic patients.	info:pmid/9419488#abs:5	1H magnetic resonance spectroscopy characterization of neuronal dysfunction in drug-naive, chronic schizophrenia.	10.1016/s1076-6332(05)80716-0	9419488
positive Regulation: glutamate --+> schizophrenia	The psychotomimetic effects of phencyclidine, a glutamate antagonist, have been taken to suggest that schizophrenia involves reduced brain glutamate function.	info:pmid/9278190#abs:3	A two-process theory of schizophrenia: evidence from studies in post-mortem brain.	10.1016/s0022-3956(96)00042-8	9278190
positive Regulation: glutamate --+> schizophrenia	Rodent models propose that prefrontal glutamate dysfunction could lead to amygdala hyper-response to environmental stress and underlie hippocampal overdrive in schizophrenia.	info:pmid/28375210#abs:2	Corticolimbic hyper-response to emotion and glutamatergic function in people with high schizotypy: a multimodal fMRI-MRS study.	10.1038/tp.2017.5310.1038/tp.2017.53	28375210
positive Regulation: glutamate --+> schizophrenia	Future studies will examine whether glutamate relates to objective measures of sleep quality, and whether glutamate may mediate the relationship between sleep quality and symptom severity across the schizophrenia-spectrum.	info:pmid/31610406#abs:8	Sleep quality is related to brain glutamate and symptom severity in schizophrenia.	10.1016/j.jpsychires.2019.10.00610.1016/j.jpsychires.2019.10.006	31610406
positive Regulation: glutamate --+> schizophrenia	However, we know that abnormal glutamate neurotransmission ( ), GABA hypofunction ( ) and severe disturbances of glucose metabolism ( ) may underlie the pathophysiology of schizophrenia.	info:pmid/26547882#body:31	Ketogenic diet reverses behavioral abnormalities in an acute NMDA receptor hypofunction model of schizophrenia	10.1016/j.schres.2015.10.041	26547882
positive Regulation: glutamate --+> schizophrenia	Glutamate-induced neurotoxicity resulting from disrupted glutamate homeostasis is involved in a variety of neurological and psychiatric disorders, including Alzheimer's disease, epilepsy, and schizophrenia .	info:pmid/24149067#body:1	Pyrroloquinoline quinone prevents MK-801-induced stereotypical behavior and cognitive deficits in mice	10.1016/j.bbr.2013.10.025	24149067
positive Regulation: glutamate --+> schizophrenia	Normalization of altered glutamate neurotransmission through activation of the mGluR2 has emerged as a new approach to treat schizophrenia.	info:pmid/27734956#abs:1	The mGluR2 positive allosteric modulator, SAR218645, improves memory and attention deficits in translational models of cognitive symptoms associated with schizophrenia.	10.1038/srep3532010.1038/srep35320	27734956
positive Regulation: glutamate --+> schizophrenia	In addition to the well-established "dopamine hypothesis of schizophrenia", abnormalities in glutamate transmissions have been suggested to be involved in the pathophysiology of schizophrenia.	info:pmid/20371240#body:19	Group II metabotropic glutamate receptor agonists as a potential drug for schizophrenia	10.1016/j.ejphar.2009.12.041	20371240
positive Regulation: glutamate --+> schizophrenia	Abnormalities in glutamate transmission have also been suggested to be deeply involved in the cognitive aspects of schizophrenia, which are considered to be the core features of this illness.	info:pmid/20371240#body:22	Group II metabotropic glutamate receptor agonists as a potential drug for schizophrenia	10.1016/j.ejphar.2009.12.041	20371240
positive Regulation: glutamate --+> schizophrenia	The decrease of extracellular glutamate was in agreement with the finding that the concentration of glutamate decreased in the prefrontal cortex of patients with chronic schizophrenia as compared with controls ( ).	info:pmid/16280137#body:111	Effect of acute and chronic MK-801 administration on extracellular glutamate and ascorbic acid release in the prefrontal cortex of freely moving mice on line with open-field behavior	10.1016/j.lfs.2005.09.022	16280137
positive Regulation: glutamate --+> schizophrenia	Although primary action of phencyclidine obviously does not produce a syndrome that is identical to psychosis, similarities between this drug-induced state and the symptoms of schizophrenia have led to the hypothesis that glutamate hypoactivity may play a role in the development of schizophrenia (i.e., the primary action of phencyclidine model of psychosis; ).	info:pmid/11114408#body:3	Combinations of clozapine and phencyclidine: effects on drug discrimination and behavioral inhibition in rats	10.1016/S0028-3908(00)00126-X	11114408
positive Regulation: glutamate --+> schizophrenia	Increased glutamate release has also been hypothesized to play a role in several other disease states including stroke, Parkinson's disease, and schizophrenia (for review see ).	info:pmid/14996539#body:117	The selective mGlu2/3 receptor antagonist LY341495 exacerbates behavioral signs of morphine withdrawal and morphine-withdrawal-induced activation of locus coeruleus neurons	10.1016/j.neuropharm.2003.11.013	14996539
positive Regulation: glutamate --+> schizophrenia	Glutamate has been hypothesized to have a role in schizophrenia ( ) through its action on multiple receptor systems.	info:pmid/15006496#body:293	Possible Contributions of Myelin and Oligodendrocyte Dysfunction to Schizophrenia	10.1016/S0074-7742(04)59015-3	15006496
positive Regulation: glutamate --+> schizophrenia	Given the persuasive evidence that glutamate may play an important role in schizophrenia, this preliminary evidence of a role of N-methyl- d-aspartate glutamate receptor function in a range of disorders that affect memory may point to an important link with schizophrenia insofar as it has been found to have an association memory disorder that worsens in old age .	info:pmid/9130307#body:55	A Pivotal Role for Glutamate in the Pathogenesis of Schizophrenia, and Its Cognitive Dysfunction	10.1016/S0091-3057(96)00428-5	9130307
positive Regulation: glutamate --+> schizophrenia	Glutamate hypofunction plays a central role in the neurochemistry of schizophrenia ( ).	info:doi/10.1016/j.ijpsycho.2011.10.003#body:138	Mismatch negativity (MMN) reduction in schizophrenia-Impaired prediction-error generation, estimation or salience?	10.1016/j.ijpsycho.2011.10.003
positive Regulation: glutamate --+> schizophrenia	More recently, Baier et al. reported reduced glutamate-induced Ca 2+ release from internal stores in platelets of schizophrenia patients compared with healthy controls ( ).	info:pmid/20813148#body:92	In vitro findings of alterations in intracellular calcium homeostasis in schizophrenia	10.1016/j.pnpbp.2010.08.020	20813148
positive Regulation: glutamate --+> schizophrenia	Several research groups have proposed that glutamate, the major excitatory neurotransmitter in the central nervous system, plays a central role in the pathogenesis of schizophrenia ( ).	info:pmid/11911934#body:111	The difference in Mismatch negativity between the acute and post-acute phase of schizophrenia	10.1016/S0301-0511(01)00129-6	11911934
positive Regulation: glutamate --+> schizophrenia	The glutamate hypothesis is further supported by the finding of a decreased glutamate concentration in cerebrospinal fluid of schizophrenics ( ), alterations in cortical and subcortical N-methyl- d-aspartate receptor densities ( ; ; ; ), and reduced glutamate release in postmortem schizophrenic brain preparations ( ).	info:pmid/9088882#body:3	Differential psychopathology and patterns of cerebral glucose utilisation produced by ( S)- and ( R)-ketamine in healthy volunteers using positron emission tomography (PET)	10.1016/S0924-977X(96)00042-9	9088882
positive Regulation: glutamate --+> schizophrenia	Glutamate concentrations decrease progressively with age in patients with schizophrenia as compared with healthy individuals ( ).	info:pmid/23245833#body:76	Glutamate changes in healthy young adulthood	10.1016/j.euroneuro.2012.11.003	23245833
positive Regulation: glutamate --+> schizophrenia	This is contrasted by a meta-analysis that demonstrated that glutamate and glutamine concentrations decrease at a faster rate with age in patients with schizophrenia, as compared to healthy controls ( ).	info:pmid/25159198#body:34	Glutamate-mediated excitotoxicity in schizophrenia: A review	10.1016/j.euroneuro.2014.07.015	25159198
positive Regulation: glutamate --+> schizophrenia	Results from these preclinical studies provide sufficient evidence for future research to investigate the role of glutamate-mediated excitotoxicity in patients with schizophrenia.	info:pmid/25159198#body:139	Glutamate-mediated excitotoxicity in schizophrenia: A review	10.1016/j.euroneuro.2014.07.015	25159198
positive Regulation: glutamate --+> schizophrenia	This eventually results in excitotoxic damage and cognitive impairment ( ). mGluR2/3 agonists are proposed to decrease presynaptic glutamate release on excitatory neurons ( ), which in turn reverses the hyperglutamatergic condition, and thus alleviates symptoms in Schizophrenia patients.	info:pmid/25724760#body:22	Perspectives on the mGluR2/3 agonists as a therapeutic target for schizophrenia: Still promising or a dead end?	10.1016/j.pnpbp.2015.02.012	25724760
positive Regulation: glutamate --+> schizophrenia	This observation gave rise to the 'glutamate hypothesis' of schizophrenia which has had a big impact on both schizophrenia research and the development of new treatment strategies ( ).	info:pmid/26151679#body:261	Neural circuit dysfunction in schizophrenia: Insights from animal models	10.1016/j.neuroscience.2015.06.059	26151679
positive Regulation: glutamate --+> schizophrenia	The importance of glutamate and N-methyl-d-aspartate receptors during normal central nervous system development is likely to play an important mechanistic role in the neurodevelopmental hypothesis of schizophrenia.	info:pmid/19933774#body:65	Glutamatergic (N-methyl-D-aspartate receptor) hypofrontality in schizophrenia: Too little juice or a miswired brain.		19933774
positive Regulation: glutamate --+> schizophrenia	The possible malfunction of glutamate transmission in schizophrenia has gained increased attention in the past few years and has led to the formulation of the glutamate hypothesis of schizophrenia (Tamminga 1998).	info:pmid/11112798#body:93	Blockade of NMDA receptors in the amygdala prevents latent inhibition of fear-conditioning.		11112798
positive Regulation: glutamate --+> schizophrenia	This complexity can be illustrated by considering the complex neural networks by which low glutamate activity or high dopamine activity can induce the symptoms of schizophrenia (14, 15).	info:pmid/12374853#body:73	The discovery of susceptibility genes for mental disorders.		12374853
positive Regulation: glutamate --+> schizophrenia	Consequently, reducing glutamate activity leads to disinhibition of primary neurons in neocortex and limbic brain regions, which produce the symptoms of schizophrenia.	info:pmid/12374853#body:77	The discovery of susceptibility genes for mental disorders.		12374853
positive Regulation: glutamate --+> schizophrenia	Since a disturbance in the interaction between glutamate and dopamine is thought to play a role in the pathophysiology of schizophrenia, the nucleus accumbens is a prominent structure in models of sensory gating deficits in patients.	info:pmid/14694347#body:219	Sensorimotor gating deficits in transgenic mice expressing a constitutively active form of Gs alpha.		14694347
positive Regulation: glutamate --+> schizophrenia	We suggest that this variant is involved in glutamate dysfunction leading to the development of schizophrenia.	info:pmid/12476325#body:69	Identification of a novel variant of the human NR2B gene promoter region and its possible association with schizophrenia.		12476325
positive Regulation: glutamate --+> schizophrenia	Thus, aberrant glutamate neurotransmission may underlie schizophrenia and other complex disorders of behavior.	info:pmid/11840308#body:54	Comparative analysis of group II metabotropic glutamate receptor immunoreactivity in Brodmann's area 46 of the dorsolateral prefrontal cortex from patients with schizophrenia and normal subjects.		11840308
positive Regulation: glutamate --+> schizophrenia	Therefore, the normalization of glutamate output by a 5-HT1A antagonist such as iloperidone might help to ameliorate cognitive impairment in patients with schizophrenia.	info:pmid/11750183#body:218	Extended radioligand binding profile of iloperidone: a broad spectrum dopamine/serotonin/norepinephrine receptor antagonist for the management of psychotic disorders.		11750183
positive Regulation: glutamate --+> schizophrenia	Cortical glutamate hypofunction may underlie some of the symptomatology of schizophrenia, particularly the negative symptoms.	info:pmid/10088132#body:177	M100907, a serotonin 5-HT2A receptor antagonist and putative antipsychotic, blocks dizocilpine-induced prepulse inhibition deficits in Sprague-Dawley and Wistar rats.		10088132
positive Regulation: glutamate --+> schizophrenia	Ketamine was used as the psychomimetic agent because its antagonism with glutamate at the NMDA receptor exacerbates psychotic symptoms in schizophrenic patients and elicits hallucinations in normal subjects (Ellison, 1995; Malhotra et al., 1997).	info:pmid/12514227#body:177	Maternal influenza infection causes marked behavioral and pharmacological changes in the offspring.		12514227
positive Regulation: glutamate --+> schizophrenia	Our results also support the notion that dopamine, through D2Rs, can exert a protective role against neuropathologies that involve glutamate-induced neurodegeneration, including epilepsy, ischemia, schizophrenia (Csernansky and Bardgett, 1998), and Parkinson's disease.	info:pmid/11069974#body:258	Neuroprotective role of dopamine against hippocampal cell death.		11069974
positive Regulation: glutamate --+> schizophrenia	Recent studies have suggested that suppression of glutamate release may be a novel treatment strategy for schizophrenia (Moghaddam and Adams, 1998; Pellicciari and Costantino, 1999; Aghajanian and Marek, 2000).	info:pmid/11102493#body:223	DOI-Induced activation of the cortex: dependence on 5-HT2A heteroceptors on thalamocortical glutamatergic neurons.		11102493
positive Regulation: glutamate --+> schizophrenia	Our findings provide a mechanism for understanding how 5-HT2A antagonists and suppression of glutamate transmission may be useful in treating schizophrenia.	info:pmid/11102493#body:224	DOI-Induced activation of the cortex: dependence on 5-HT2A heteroceptors on thalamocortical glutamatergic neurons.		11102493
positive Regulation: glutamate --+> schizophrenia	Excess glutamate overflow in the prefrontal cortex has been suggested to be involved in the pathophysiology of schizophrenia, as described in section 3.3; thus, the reduction in the increased glutamate release in the prefrontal cortex may be responsible for the antipsychotic action of mGlu1 receptor antagonists.	info:pmid/21355835#cont:237	Targeting of metabotropic glutamate receptors for the treatment of schizophrenia	10.2174/138161211795049570	21355835
positive Regulation: glutamate --+> schizophrenia	According to the glutamate hypothesis of S,Z reduced NMDAR function may contribute to cognitive and negative symptoms of schizophrenia [183, 184].	info:pmid/21401494#cont:243	Modulators of nucleoside metabolism in the therapy of brain diseases	10.2174/156802611795347609	21401494
positive Regulation: glutamate --+> schizophrenia	According to recent hypotheses, glutamate dysfunctions may be crucial for schizophrenia pathophysiology and changes at glutamatergic factors may be a mechanism of antipsychotic action (Gardoni et al. 2008; Karlsson et al. 2009; O’Connor et al.	info:pmid/20652539#cont:404	Divergent acute and chronic modulation of glutamatergic postsynaptic density genes expression by the antipsychotics haloperidol and sertindole	10.1007/s00213-010-1954-0	20652539
positive Regulation: glutamate --+> schizophrenia	Previous 1H MRS studies in schizophrenia reported also some inconsistent results regarding Glx signal analyzed together or separately (glutamate, glutamine, GABA): GABA+glu (glutamate) increase in the frontal lobe, glutamate increase in the frontal lobe and hippocampus in chronic schizophrenia patients on neuroleptic treatment 2483; glutamine increase in the medial frontal cortex, anterior cingul…	info:pmid/21710405#cont:28	Proton magnetic resonance spectroscopy study of brain metabolite changes after antipsychotic treatment	10.1055/s-0031-1279739	21710405
positive Regulation: glutamate --+> schizophrenia	Dopamine and glutamate are both involved in the pathophysiology of schizophrenia and significant interactions have been reported 225675.	info:pmid/21710405#cont:356	Proton magnetic resonance spectroscopy study of brain metabolite changes after antipsychotic treatment	10.1055/s-0031-1279739	21710405
positive Regulation: glutamate --+> schizophrenia	Glutamate neurotransmission has been proposed to play an important role in the pathophysiology of schizophrenia.	info:pmid/22015741#cont:9	Phencyclidine treatment increases NR2A and NR2B N-methyl-D-aspartate receptor subunit expression in rats	10.1097/WNR.0b013e32834d2ef7	22015741
positive Regulation: glutamate --+> schizophrenia	This observation implies that a deficit in glutamate synaptic transmission may be causing the symptoms of schizophrenia and underwrites interest in drugs targeting glutamate receptors to ameliorate this deficit.	info:pmid/23409764#cont:144	Allosteric modulators for the treatment of schizophrenia: Targeting glutamatergic networks	10.2174/1568026611313010005	23409764
positive Regulation: glutamate --+> schizophrenia	Taken together, these results suggest a model wherein aberrant integration of adult-born neurons in the dendate gyrus, in conjunction with reduced neurogenesis and abnormal release of glutamate at the mossy fiber terminals, impairs higher-order top-down processing of sensory inputs in the hippocampus of schizophrenia patients.	info:pmid/21263440#cont:466	Hierarchical temporal processing deficit model of reality distortion and psychoses	10.1038/mp.2010.63	21263440
positive Regulation: glutamate --+> schizophrenia	Recent developments in the glutamate hypothesis of schizophrenia suggest that increased synaptic glutamate might contribute to pathophysiology in schizophrenia (Krystal, 2008).	info:pmid/20571483#cont:298	Evidence for abnormal forward trafficking of AMPA receptors in frontal cortex of elderly patients with schizophrenia	10.1038/npp.2010.87	20571483
positive Regulation: glutamate --+> schizophrenia	These results are consistent with previous evidence that failures of glutamate neurotransmission underlie many of the symptoms of schizophrenia and that acute ketamine administration provides a good model of prodromal or acute incipient schizophrenia (3).	info:pmid/23959894#cont:319	Nonhuman primate model of schizophrenia using a noninvasive EEG method	10.1073/pnas.1312264110	23959894
positive Regulation: glutamate --+> schizophrenia	Both preclinical models and therapeutic studies in schizophrenic patients have shown that dysfunctions of the glutamate synapse and the glutamatergic receptor may play an important role in the pathophysiology of schizophrenia and is a promising target for drug development (Goff and Coyle, 2001; Javitt, 2010).	info:pmid/23921260#cont:10	Association study on the DLG4 gene and schizophrenia in the Chinese Han population	10.1097/YPG.0b013e3283643671	23921260
positive Regulation: glutamate --+> schizophrenia	Converging evidence has revealed that the primary deficits in schizophrenia are likely mediated by dopamine , in cooperation with other key neurotransmitters, such as glutamate, γ-aminobutyric acid and serotonin.	info:pmid/24639636#cont:18	Gene-sex interactions in schizophrenia: Focus on dopamine neurotransmission	10.3389/fnbeh.2014.00071	24639636
positive Regulation: glutamate --+> schizophrenia	The glutamate hypothesis of schizophrenia posits that the disorder may be caused by deficient activity at glutamate synapses, specifically the N-methyl-d-aspartate receptor subtype of glutamate receptors.	info:pmid/24717380#cont:38	Schizophrenia: The role of dopamine and glutamate	10.4088/JCP.13078co7c	24717380
positive Regulation: glutamate --+> schizophrenia	In contrast, the Fish diet-stimulated neuromodulators like dopamine, choline, GABA and glutamate may diminish the efficacy of the fish oil in treating bipolar disorder, schizophrenia and suicidal inclination, which has been proposed to be triggered by the hyperactivity of the same pool of molecular messengers [105,106].	info:pmid/24632812#cont:1556	Transcriptomic analysis of the effects of a fish oil enriched diet on murine brains	10.1371/journal.pone.0090425	24632812
positive Regulation: glutamate --+> schizophrenia	In addition to dopamine, N-methyl-d-aspartate also regulates the downstream release of other common neurotransmitters, including glutamate and γ-aminobutyric acid , which are thought to be involved in the pathophysiology of schizophrenia.6	info:pmid/24813403#cont:73	Schizophrenia: Mechanism of action of current and novel treatments	10.4088/JCP.13078co8c	24813403
positive Regulation: glutamate --+> schizophrenia	Abnormal glutamate transmission is involved in various neurologic disorders, such as epilepsy, schizophrenia, and Parkinson disease.	info:pmid/24050937#cont:3	N-Acetylcysteine-and mk-801-induced changes in glutamate levels do not affect in vivo binding of metabotropic glutamate 5 receptor radioligand 11C-ABP688 in rat brain	10.2967/jnumed.113.121608	24050937
positive Regulation: glutamate --+> schizophrenia	In the same period, the seminal discovery that potent compounds ketamine and phencyclidine could act as a non-competitive blocker of the N-methyl-D-aspartate receptor ion channel prompted the hypothesis that glutamate played a role in schizophrenia [30].	info:pmid/24851087#cont:83	The glutamatergic aspects of schizophrenia molecular pathophysiology: Role of the postsynaptic density, and implications for treatment		24851087
positive Regulation: glutamate --+> schizophrenia	PCP and ketamine, that are antagonists at glutamate N-methyl-D-aspartate receptors, are associated with not only positive symptoms of schizophrenia but also negative and cognitive symptoms (Lahti et al., 1995), led to the hypothesis that glutamate plays an important role in the aetiology of schizophrenia.	info:pmid/21292923#cont:798	Evidence-based guidelines for the pharmacological treatment of schizophrenia: Recommendations from the British Association for Psychopharmacology	10.1177/0269881110391123	21292923
positive Regulation: glutamate --+> schizophrenia	Because glutamate is an important modulator of subcortical dopamine function, and abnormal glutamate/dopamine interactions may be involved in the pathophysiology of schizophrenia, we examined the effect of chronically administered antipsychotic drugs on the levels of specific glutamate receptor subunits in the terminal fields of nigrostriatal and mesocorticolimbic dopamine systems.	info:pmid/7891180#abs:1	Regulation of cortical and subcortical glutamate receptor subunit expression by antipsychotic drugs.		7891180
positive Regulation: glutamate --+> schizophrenia	Our recent findings of: a) a marked decrease in pyramidal cell dendritic spines in layer III of the frontal and temporal cortex, and b) a greater than 0.90 correlation between decrease in mRNA for the N-methyl-D-aspartate glutamate receptor and cognitive deterioration in elderly schizophrenics, present the strongest evidence to date that glutamate dysfunction plays an important role in schizophre…	info:pmid/9130307#abs:5	A pivotal role for glutamate in the pathogenesis of schizophrenia, and its cognitive dysfunction.		9130307
positive Regulation: glutamate --+> schizophrenia	Imaging studies provide indirect evidence that glutamate may be involved in schizophrenia.	info:pmid/10211134#abs:3	Glutamatergic aspects of schizophrenia.		10211134
positive Regulation: glutamate --+> schizophrenia	It has been suggested that reduced glutamate neurotransmission may be involved in the pathophysiology of schizophrenia.	info:pmid/11533851#abs:2	[Glutamatergic neurotransmission in schizophrenics].		11533851
positive Regulation: glutamate --+> schizophrenia	Thus, aberrant glutamate neurotransmission may underlie schizophrenia and other complex disorders of behavior.	info:pmid/11840308#abs:3	Comparative analysis of group II metabotropic glutamate receptor immunoreactivity in Brodmann's area 46 of the dorsolateral prefrontal cortex from patients with schizophrenia and normal subjects.		11840308
positive Regulation: glutamate --+> schizophrenia	Glutamate dysfunction has been hypothesized to be involved in the pathophysiology of schizophrenia.	info:pmid/12950712#abs:1	Mutation and association analysis of the DAP-1 gene with schizophrenia.		12950712
positive Regulation: glutamate --+> schizophrenia	Dopamine and glutamate interactions in the mesocorticolimbic pathway may regulate motivation and reward and contribute to schizophrenia and drug abuse.	info:pmid/16133130#abs:1	Facilitation of brain stimulation reward by MK-801 (dizocilpine) may be independent of D2-like dopamine receptor stimulation in rats.		16133130
positive Regulation: glutamate --+> schizophrenia	In the process, glutamate fulfills numerous physiological functions, but also plays an important role in the pathophysiology of a variety of psychiatric and behavioral disorders such as schizophrenia.	info:pmid/16421629#abs:2	Role of central glutamatergic neurotransmission in the pathogenesis of psychiatric and behavioral disorders.		16421629
positive Regulation: glutamate --+> schizophrenia	Since it has been hypothesized that insufficient glutamate neurotransmission is involved in the pathophysiology of schizophrenia, we investigated an involvement of glutamatergic system in emotional and cognitive deficits in mice treated with PCP repeatedly.	info:pmid/17185514#abs:4	Animal model of schizophrenia: dysfunction of NMDA receptor-signaling in mice following withdrawal from repeated administration of phencyclidine.		17185514
positive Regulation: glutamate --+> schizophrenia	GABA and glutamate are involved in the symptom improvement of schizophrenia when antiepileptics are added in the main neuroleptic treatment.	info:pmid/22466630#abs:6	[Use of antiepileptic drugs in schizophrenia: A review of recent evidence].		22466630
positive Regulation: glutamate --+> schizophrenia	It has been hypothesized that insufficient glutamate neurotransmission is involved in the pathophysiology of schizophrenia.	info:pmid/19562941#abs:4	[Development of animal models for schizophrenia based on clinical evidence: expectation for psychiatrists].		19562941
positive Regulation: glutamate --+> schizophrenia	Uncompetitive NMDA receptor antagonists induce effects closely resembling both the positive and negative symptoms of schizophrenia; candidate risk genes for schizophrenia converge on the NMDA receptor expressing synapse; and a recent trial of a drug with direct action at metabotropic glutamate autoreceptors has demonstrated equivalent efficacy to olanzapine in patients with chronic schizophrenia.	info:pmid/19689330#abs:2	Imaging the glutamate system in humans: relevance to drug discovery for schizophrenia.		19689330
positive Regulation: glutamate --+> schizophrenia	In addition, its potential to mediate neurotoxicity raises the possibility that glutamate dysfunction could underlie neuroanatomic changes in schizophrenia.	info:pmid/19559402#abs:2	Glutamate dysfunction in people with prodromal symptoms of psychosis: relationship to gray matter volume.	10.1016/j.biopsych.2009.05.006	19559402
positive Regulation: glutamate --+> schizophrenia	Glutamate deregulation may be involved in the neuropathology of schizophrenia, mainly through N-methyl-d-aspartate receptor dysfunction.	info:pmid/19906345#abs:1	Improvement of negative and positive symptoms in treatment-refractory schizophrenia: a double-blind, randomized, placebo-controlled trial with memantine as add-on therapy to clozapine.	10.4088/JCP.08m04935gry	19906345
positive Regulation: glutamate --+> schizophrenia	Furthermore, the concept of a signalosome involving disease-associated factors, such as DISC1 and glutamate, may well contribute to the multifactorial and polygenetic characteristics of schizophrenia.	info:pmid/20139976#abs:6	Disrupted-in-Schizophrenia 1 (DISC1) regulates spines of the glutamate synapse via Rac1.	10.1038/nn.2487	20139976
positive Regulation: glutamate --+> schizophrenia	Glutamate in the prefrontal cortex plays a significant role in several mental illnesses, including schizophrenia, addiction and anxiety.	info:pmid/20969570#abs:1	Rapid microelectrode measurements and the origin and regulation of extracellular glutamate in rat prefrontal cortex.	10.1111/j.1471-4159.2010.07066.x	20969570
positive Regulation: glutamate --+> schizophrenia	Glutamate dysfunction is thought to play a crucial role in schizophrenia.	info:pmid/21738766#abs:3	Proton magnetic resonance spectroscopy in 22q11 deletion syndrome.	10.1371/journal.pone.0021685	21738766
positive Regulation: glutamate --+> schizophrenia	Impairment of glutamate neurons that relay sensory and cognitive information from the medial dorsal thalamus to the dorsolateral prefrontal cortex and other cortical regions may contribute to the pathophysiology of schizophrenia.	info:pmid/21549355#abs:1	Glutamatergic gene expression is specifically reduced in thalamocortical projecting relay neurons in schizophrenia.	10.1016/j.biopsych.2011.02.022	21549355
positive Regulation: glutamate --+> schizophrenia	The activities of dopamine, glutamate and γ-aminobutyric acid system decrease in the medial prefrontal cortex and the dopamine system function reduces in the hippocampus of schizophrenia developmental rats.	info:pmid/21937794#abs:7	Concentration change of DA, DOPAC, Glu and GABA in brain tissues in schizophrenia developmental model rats induced by MK-801.	10.3969/j.issn.1672-7347.2011.08.002	21937794
positive Regulation: glutamate --+> schizophrenia	Disturbances in glutamate and GABAergic neurotransmission may underlie the pathophysiology of schizophrenia.	info:pmid/22308256#abs:4	[Biological study in schizophrenia].		22308256
positive Regulation: glutamate --+> schizophrenia	Dopamine, serotonin and glutamate play a role in the pathophysiology of schizophrenia.	info:pmid/22300836#abs:1	Heterocomplex formation of 5-HT2A-mGlu2 and its relevance for cellular signaling cascades.	10.1016/j.neuropharm.2012.01.010	22300836
positive Regulation: glutamate --+> schizophrenia	Although glutamate was first hypothesized to be involved in the pathophysiology of schizophrenia in the 1980s, it was the demonstration that N-methyl-D-aspartate receptor antagonists, the dissociative anesthetics, could replicate the full range of psychotic, negative, cognitive, and physiologic features of schizophrenia in normal subjects that placed the "N-methyl-D-aspartate receptor hypofunctio…	info:pmid/22987850#abs:1	NMDA receptor and schizophrenia: a brief history.	10.1093/schbul/sbs076	22987850
positive Regulation: glutamate --+> schizophrenia	Alterations in glutamate transporter expression may lead to abnormal glutamate neurotransmission contributing to the pathophysiology of schizophrenia.	info:pmid/23356950#abs:2	Abnormal expression of glutamate transporters in temporal lobe areas in elderly patients with schizophrenia.	10.1016/j.schres.2012.12.019	23356950
positive Regulation: glutamate --+> schizophrenia	Abnormal glutamate transmission is involved in various neurologic disorders, such as epilepsy, schizophrenia, and Parkinson disease.	info:pmid/24050937#abs:1	N-acetylcysteine- and MK-801-induced changes in glutamate levels do not affect in vivo binding of metabotropic glutamate 5 receptor radioligand 11C-ABP688 in rat brain.	10.2967/jnumed.113.121608	24050937
positive Regulation: glutamate --+> schizophrenia	Reduced glutamate neurotransmission via the NMDA receptor has been hypothesized to be involved in the pathophysiology of schizophrenia chiefly based upon the following observations: (1) non-competitive and competitive antagonists for the NMDA receptor including phencyclidine mimic not only positive symptoms but also negative and cognitive symptoms of schizophrenia, (2) the rank order potency of s…	info:pmid/25069261#abs:1	[NMDA-type glutamate receptor and schizophrenia].		25069261
positive Regulation: glutamate --+> schizophrenia	However, recent research has indicated that glutamate, GABA, acetylcholine, and serotonin alterations are also involved in the pathology of schizophrenia.	info:pmid/24904434#abs:3	The role of dopamine in schizophrenia from a neurobiological and evolutionary perspective: old fashioned, but still in vogue.	10.3389/fpsyt.2014.00047	24904434
positive Regulation: glutamate --+> schizophrenia	Glutamate-mediated excitotoxicity in schizophrenia: a review.	info:pmid/25159198#title:1	Glutamate-mediated excitotoxicity in schizophrenia: a review.	10.1016/j.euroneuro.2014.07.015	25159198
positive Regulation: glutamate --+> schizophrenia	A Medline(®) literature search was conducted, identifying English language studies on the topic of glutamate-mediated excitotoxicity in schizophrenia, using the terms "schizophreni" and "glutam" and (("MRS" or "MRI" or "magnetic resonance") or ("computed tomography" or "CT")).	info:pmid/25159198#abs:4	Glutamate-mediated excitotoxicity in schizophrenia: a review.	10.1016/j.euroneuro.2014.07.015	25159198
positive Regulation: glutamate --+> schizophrenia	These studies provide inconclusive support for the role of glutamate-mediated excitotoxicity in the occurrence of structural changes within schizophrenia, with the caveat that there is a paucity of human studies investigating this topic.	info:pmid/25159198#abs:8	Glutamate-mediated excitotoxicity in schizophrenia: a review.	10.1016/j.euroneuro.2014.07.015	25159198
positive Regulation: glutamate --+> schizophrenia	Emerging evidence suggests that early-course schizophrenia involves increased prefrontal cortex glutamate, which might elevate prefrontal cortex functional connectivity.	info:pmid/25568120#abs:4	Early-course unmedicated schizophrenia patients exhibit elevated prefrontal connectivity associated with longitudinal change.	10.1523/JNEUROSCI.2310-14.2015	25568120
positive Regulation: glutamate --+> schizophrenia	The glutamate and dopamine hypotheses are leading theories of the pathoaetiology of schizophrenia.	info:pmid/25586400#abs:1	Glutamate and dopamine in schizophrenia: an update for the 21st century.	10.1177/0269881114563634	25586400
positive Regulation: glutamate --+> schizophrenia		info:pmid/26501260#cont:41
positive Regulation: glutamate --+> schizophrenia		info:pmid/26295298#abs:2
positive Regulation: glutamate --+> schizophrenia		info:pmid/26778975#abs:2
positive Regulation: glutamate --+> schizophrenia		info:pmid/26655190#abs:1
positive Regulation: glutamate --+> schizophrenia		info:pmid/26696857#abs:1
positive Regulation: glutamate --+> schizophrenia		info:doi/10.3171/2015.4.JNS15120#cont:160
positive Regulation: glutamate --+> schizophrenia		info:pmid/27272768#cont:29
positive Regulation: glutamate --+> schizophrenia		info:pmid/27272768#cont:212
positive Regulation: glutamate --+> schizophrenia		info:pmid/26976042#cont:510
positive Regulation: glutamate --+> schizophrenia	In contrast, administration of H3R antagonists increases glutamate release from corticostriatal terminals ( ), which may rescue the glutamatergic hypoactivity in schizophrenic patients.	info:pmid/28223162#body:183	The roles of histamine and its receptor ligands in central nervous system disorders: An update	10.1016/j.pharmthera.2017.02.039	28223162
positive Regulation: glutamate --+> schizophrenia	Both drugs are N-methyl-d-aspartate receptor antagonists, leading to a major hypothesis that glutamate hypofunction underlies schizophrenia pathogenesis.	info:pmid/28244984#abs:3	Schizophrenia-like phenotypes in mice with NMDA receptor ablation in intralaminar thalamic nucleus cells and gene therapy-based reversal in adults.	10.1038/tp.2017.1910.1038/tp.2017.19	28244984
positive Regulation: glutamate --+> schizophrenia		Admin imported
positive Regulation: glutamate --+> schizophrenia	Glutamatergic models of psychosis propose that dysfunction of N-methyl-d-aspartate receptors, and associated excess of glutamate, may underlie psychotic experiences in people with schizophrenia.	info:pmid/28546056#abs:1	Glutamate in dorsolateral prefrontal cortex and auditory verbal hallucinations in patients with schizophrenia: A (1)H MRS study.	10.1016/j.pnpbp.2017.05.02010.1016/j.pnpbp.2017.05.020	28546056
positive Regulation: glutamate --+> schizophrenia	Loss of DLG1, a PDZ domain protein in the neurons, results in defective glutamate neurotransmission leading to neurological disorders such as schizophrenia (Xia et al. 2000; Willatt et al.	info:pmid/29485124#cont:66	Structure function relations in PDZ-domain-containing proteins: Implications for protein networks in cellular signalling	10.1007/s12038-017-9727-0	29485124
positive Regulation: glutamate --+> schizophrenia	Schizophrenia is influenced by dopamine, glutamate, and serotonin neurotransmission systems.	info:pmid/29298719#cont:169	Association between cerebral dopamine neurotrophic factor (CDNF) 2 polymorphisms and schizophrenia susceptibility and symptoms in the Han Chinese population	10.1186/s12993-017-0133-4	29298719
positive Regulation: glutamate --+> schizophrenia	Evidence from neuroimaging suggests that glutamate could be more involved in treatment resistant schizophrenia, but interestingly glutamatergic agents have not shown promising results in treating treatment resistant schizophrenia.	info:pmid/30170114#body:145	Treatment resistant schizophrenia: Clinical, biological, and therapeutic perspectives	10.1016/j.nbd.2018.08.016	30170114
positive Regulation: glutamate --+> schizophrenia	Thus, other neurotransmitters, in particular glutamate, are important for the pathomechanism of schizophrenia.	info:pmid/30127324#cont:79	Current concepts and treatments of schizophrenia	10.3390/molecules23082087	30127324
positive Regulation: glutamate --+> schizophrenia	The limitations of current antipsychotics are supplemented by reports about involvement of neurtotransmitter systems other than the dopaminergic system, especially glutamate neurotransmission that contributes to the pathomechanism of schizophrenia.	info:pmid/30127324#cont:862	Current concepts and treatments of schizophrenia	10.3390/molecules23082087	30127324
positive Regulation: glutamate --+> schizophrenia	Another theory for the symptoms of schizophrenia involves the activity of glutamate, the major excitatory neurotransmitter in the brain.	info:doi/10.1007/978-3-030-05542-4_14#cont:306	Metabolomic Biomarkers in Mental Disorders: Bipolar Disorder and Schizophrenia	10.1007/978-3-030-05542-4_14
positive Regulation: glutamate --+> schizophrenia	Preclinical studies have provided ample evidence to suggest that KYNA has an inverse bidirectional relationship with several neurotransmitters, including glutamate, dopamine, and GABA, which could contribute to all symptom domains of schizophrenia [7,8].	info:doi/10.3390/molecules24203709#cont:183	Kynurenines and the endocannabinoid system in schizophrenia: Common points and potential interactions	10.3390/molecules24203709
positive Regulation: glutamate --+> schizophrenia	Glutamate and dopamine systems play distinct roles in terms of neuronal signalling, yet both have been proposed to contribute significantly to the pathophysiology of schizophrenia.	info:pmid/31922684#abs:1	Dopamine and glutamate in schizophrenia: biology, symptoms and treatment.	10.1002/wps.2069310.1002/wps.20693	31922684
positive Regulation: glutamate --+> schizophrenia	Because excess glutamate is thought to be responsible for schizophrenia arousal, this aspect of GABAB receptor function is of special importance in the reversal of schizophrenia symptoms ( ).	info:doi/10.1016/j.neuropharm.2019.107866#body:15	Simultaneous activation of mGlu2 and muscarinic receptors reverses MK-801-induced cognitive decline in rodents	10.1016/j.neuropharm.2019.107866
positive Regulation: glutamate --+> schizophrenia	Thus blockade of glutamic acid in the brain will lead to the generation of the symptoms of schizophrenia [128].	info:doi/10.2174/1381612825666190712181955#cont:314	Adenosine receptors in modulation of central nervous system disorders	10.2174/1381612825666190712181955
positive Regulation: glutamate --+> schizophrenia	know that adenosine receptor blockers will result in an increased release of glutamic acid in the brain, which will directly lead to an improvement in the symptoms of schizophrenia [130].	info:doi/10.2174/1381612825666190712181955#cont:319	Adenosine receptors in modulation of central nervous system disorders	10.2174/1381612825666190712181955
positive Regulation: fatty acid --+> schizophrenia	If this is the case, it is also possible that the ability of antipsychotic drugs to treat some of the symptoms of schizophrenia depends on fatty acid composition.	info:pmid/20800904#body:15	Membrane fatty acid levels as a predictor of treatment response in chronic schizophrenia	10.1016/j.psychres.2010.07.049	20800904
positive Regulation: fatty acid --+> schizophrenia	Results of this study have implications for psychiatric disorders such as schizophrenia, and may help to explain how fatty acid supplementation as an adjunct to antipsychotic medication improves symptoms in schizophrenia.	info:pmid/16600514#body:102	Fatty acids differentially affect serotonin receptor and transporter binding in the rat brain	10.1016/j.neuroscience.2006.02.068	16600514
positive Regulation: fatty acid --+> schizophrenia	In this proposed lipid hypothesis, we would expect that the administration of certain fatty acids could improve schizophrenia symptoms.	info:pmid/19150222#body:111	Common effect of antipsychotics on the biosynthesis and regulation of fatty acids and cholesterol supports a key role of lipid homeostasis in schizophrenia	10.1016/j.schres.2008.11.025	19150222
positive Regulation: fatty acid --+> schizophrenia	Remarkably, fatty acid ethanolamides may also play a role in the etiopathogenesis of schizophrenia.	info:pmid/24704146#body:142	Targeting the interaction between fatty acid ethanolamides and nicotinic receptors: Therapeutic perspectives	10.1016/j.phrs.2014.03.009	24704146
positive Regulation: fatty acid --+> schizophrenia	Lipids and their constituent fatty acids which provide scaffolding for many key functional systems, including neurotransmitter receptor binding, signal transduction, transmembrane ion channels, prostanoid synthesis, and mitochondrial electron-transport systems could contribute to pathogenesis in schizophrenia (Rotrosen and Wolkin, 1987; Lieberman and Koreen, 1993).	info:pmid/18843269#body:113	Metabolomics: a global biochemical approach to the study of central nervous system diseases.		18843269
positive Regulation: fatty acid --+> schizophrenia	Multiple fatty acids and ketone bodies were found significantly (P < 0.01) elevated in both the serum and urine of patients, suggesting an upregulated fatty acid catabolism, presumably resulting from an insufficiency of glucose supply in the brains of schizophrenia patients.	info:pmid/22024767#cont:12	Potential metabolite markers of schizophrenia	10.1038/mp.2011.131	22024767
positive Regulation: fatty acid --+> schizophrenia	Elevated fatty acids and ketone bodies were found in both the serum and urine of patients, suggesting an upregulated fatty acid catabolism, presumably resulting from an insufficiency of glucose supply in the brains of schizophrenia patients.	info:pmid/22024767#cont:490	Potential metabolite markers of schizophrenia	10.1038/mp.2011.131	22024767
positive Regulation: fatty acid --+> schizophrenia	The results obtained by performing a dietary trateatment with n-3 polyunsaturated fatty acids (supplementation as FO, 0.8 g/kg, containing 18% EPA and 12% DHA) confirmed that these fatty acids could suppress the schizophrenia associated symptoms.	info:embase/20160179305#cont:134	Reduction of Oxidative/Nitrosative stress in brain and its involvement in the neuroprotective effect of n-3 PUFA in Alzheimer’s disease
positive Regulation: fatty acid --+> schizophrenia	Multiple fatty acids and ketone bodies were found significantly (P<0.01) elevated in both the serum and urine of patients, suggesting an upregulated fatty acid catabolism, presumably resulting from an insufficiency of glucose supply in the brains of schizophrenia patients.	info:pmid/22024767#abs:7	Potential metabolite markers of schizophrenia.	10.1038/mp.2011.131	22024767
positive Regulation: fatty acid --+> schizophrenia	Such findings are consistent with the hypothesis first put forward by David Horrobin almost 30 years ago , namely that schizophrenia may involve abnormalities of fatty acid and phospholipid metabolism that increase the usual dietary requirements for these fatty acids.	info:doi/10.1016/j.plefa.2003.08.018#body:3	Omega-3 and omega-6 fatty acid concentrations in red blood cell membranes relate to schizotypal traits in healthy adults	10.1016/j.plefa.2003.08.018
positive Regulation: fatty acid --+> schizophrenia	Plasma RBP4 (27) and free fatty acid concentrations (28, 29) are additional important modulators of insulin sensitivity but are unlikely to play a role in the induction of hepatic insulin resistance in schizophrenia because we found no differences between patients and controls.	info:pmid/18029467#body:191	Hepatic insulin resistance in antipsychotic naive schizophrenic patients: stable isotope studies of glucose metabolism.		18029467
positive Regulation: fatty acid --+> schizophrenia	Concomitantly, the percentage of saturated and monoenoic fatty acids to total fatty acids increased significantly in schizophrenic patients.	info:pmid/7841134#abs:6	Red blood cell membrane dynamics in schizophrenia. II. Fatty acid composition.		7841134
